# Supplementary material for: [1,3-Bis(diphenyl­phosphino)propane-κ2 P,P′]diiodido(perfluoro­propyl)rhodium(III) dichloro­methane solvate
Source: Acta Crystallogr Sect E Struct Rep Online. 2008 Sep 27;64(Pt 10):m1330. doi: 10.1107/S1600536808029978 (PMC2959266; doi:10.1107/S1600536808029978)
Supplement: Supplementary file 1 [file e-64-m1330-sup1.cif]

##############################################################################
###                                                                        ###
###        Electronic paper (Acta Crystallographica Section E)             ###
###                                                                        ###
##############################################################################
#                                                                            #
# This CIF contains the data in a paper accepted for publication in Acta     #
# Crystallographica Section E. It conforms to the requirements of Notes      #
# for Authors for Section E, and has been peer reviewed under the auspices   #
# of the IUCr Commission on Journals.                                        #
#                                                                            #
# Full details of the Crystallographic Information File format               #
# are given in the paper "The Crystallographic Information File (CIF):       #
# a New Standard Archive File for Crystallography" by S. R. Hall, F. H.      #
# Allen and I. D. Brown [Acta Cryst. (1991), A47, 655-685].                  #
#                                                                            #
# The current version of the core CIF dictionary is obtainable from          #
# ftp://ftp.iucr.org/pub/cif_core.dic. The current version number is 2.4.    #
#                                                                            #
# Software is freely available for graphical display of the structure(s) in  #
# this CIF.  For information consult the CIF home page http://www.iucr.org/  #
# cif/home.html                                                              #
#                                                                            #
# This file may be used for bona fide research purposes within the           #
# scientific community so long as proper attribution is given to the journal # 
# article from which it was obtained.                                        #
#                                                                            #
##############################################################################
                                             
data_I
_audit_creation_method     SHELXL97
_chemical_name_systematic
;
[1,3-Bis(diphenylphosphino)propane-
\k^2^P,P']diiodido(perfluoropropyl)rhodium(III)
dichloromethane solvate
;
_chemical_name_common     ?
_chemical_formula_moiety     'C30 H26 F7 I2 P2 Rh, C H2 Cl2'
_chemical_formula_sum     'C31 H28 Cl2 F7 I2 P2 Rh'
_chemical_formula_iupac     '[Rh I2 (C3 F7) (C27 H26 P2)], C H2 Cl2'
_chemical_formula_weight     1023.08
_chemical_melting_point     ?
_symmetry_cell_setting     monoclinic
_symmetry_space_group_name_H-M     'P 21/c'
_symmetry_space_group_name_Hall     '-P 2ybc'
loop_
    _symmetry_equiv_pos_as_xyz
    'x, y, z'
    '-x, y+1/2, -z+1/2'
    '-x, -y, -z'
    'x, -y-1/2, z-1/2'
_cell_length_a     14.0419(6)
_cell_length_b     15.1273(6)
_cell_length_c     17.7722(7)
_cell_angle_alpha     90.00
_cell_angle_beta     110.299(2)
_cell_angle_gamma     90.00
_cell_volume     3540.6(2)
_cell_formula_units_Z     4
_cell_measurement_reflns_used     7865
_cell_measurement_theta_min     2.40
_cell_measurement_theta_max     23.93
_cell_measurement_temperature     110(2)
_exptl_crystal_description     needle
_exptl_crystal_colour     orange
_exptl_crystal_size_max     0.19
_exptl_crystal_size_mid     0.09
_exptl_crystal_size_min     0.08
_exptl_crystal_density_diffrn     1.919
_exptl_crystal_density_meas     ?
_exptl_crystal_density_method     'not measured'
_exptl_crystal_F_000     1968
_exptl_absorpt_coefficient_mu     2.526
_exptl_absorpt_correction_type     multi-scan
_exptl_absorpt_process_details     '(SADABS; Bruker, 2003)'
_exptl_absorpt_correction_T_min     0.6440
_exptl_absorpt_correction_T_max     0.8331
_exptl_special_details
;
;
_diffrn_ambient_temperature     110(2)
_diffrn_radiation_type     MoK\a
_diffrn_radiation_wavelength     0.71073
_diffrn_radiation_source     'fine-focus sealed tube'
_diffrn_radiation_monochromator     graphite
_diffrn_measurement_device_type     'Bruker Nonius X8 APEX CCD area-detector'
_diffrn_measurement_method     '\f and \w'
_diffrn_detector_area_resol_mean     ?
_diffrn_reflns_number     56038
_diffrn_reflns_av_R_equivalents     0.0765
_diffrn_reflns_av_sigmaI/netI     0.0429
_diffrn_reflns_theta_min     1.82
_diffrn_reflns_theta_max     25.35
_diffrn_reflns_theta_full     25.00
_diffrn_measured_fraction_theta_max     0.999
_diffrn_measured_fraction_theta_full     0.999
_diffrn_reflns_limit_h_min     -16
_diffrn_reflns_limit_h_max     16
_diffrn_reflns_limit_k_min     -18
_diffrn_reflns_limit_k_max     18
_diffrn_reflns_limit_l_min     -21
_diffrn_reflns_limit_l_max     21
_diffrn_standards_number     ?
_diffrn_standards_interval_count     ?
_diffrn_standards_interval_time     ?
_diffrn_standards_decay_%     ?
_refine_special_details
;
Refinement of <i>F</i>^2^ against ALL reflections. The weighted <i>R</i>-factor
<i>wR</i> and goodness of fit <i>S</i> are based on <i>F</i>^2^, conventional
<i>R</i>-factors <i>R</i> are based on <i>F</i>, with <i>F</i> set to zero for
negative <i>F</i>^2^. The threshold expression of <i>F</i>^2^ >
\s(<i>F</i>^2^) is used only for calculating <i>R</i>-factors(gt) <i>etc</i>.
and is not relevant to the choice of reflections for refinement.
<i>R</i>-factors based on <i>F</i>^2^ are statistically about twice as large
as those based on <i>F</i>, and <i>R</i>- factors based on ALL data will be
even larger.
;
_reflns_number_total     6467
_reflns_number_gt     5127
_reflns_threshold_expression     I>2\s(I)
_refine_ls_structure_factor_coef     Fsqd
_refine_ls_matrix_type     full
_refine_ls_R_factor_all     0.0593
_refine_ls_R_factor_gt     0.0407
_refine_ls_wR_factor_gt     0.0804
_refine_ls_wR_factor_ref     0.0891
_refine_ls_goodness_of_fit_ref     1.044
_refine_ls_restrained_S_all     1.044
_refine_ls_number_reflns     6467
_refine_ls_number_parameters     406
_refine_ls_number_restraints     0
_refine_ls_hydrogen_treatment     constr
_refine_ls_weighting_scheme     calc
_refine_ls_weighting_details
      'calc w = 1/[\s^2^(Fo^2^)+(0.0249P)^2^+19.6317P] where P=(Fo^2^+2Fc^2^)/3'
_atom_sites_solution_hydrogens     geom
_atom_sites_solution_primary     direct
_atom_sites_solution_secondary     difmap
_refine_ls_shift/su_max     0.001
_refine_ls_shift/su_mean     0.000
_refine_diff_density_max     1.718
_refine_diff_density_min     -0.894
_refine_ls_extinction_method     none
_refine_ls_extinction_coef     ?
loop_
    _atom_type_symbol
    _atom_type_description
    _atom_type_scat_dispersion_real
    _atom_type_scat_dispersion_imag
    _atom_type_scat_source
    'C' 'C' 0.0033 0.0016
                         'International Tables Vol C Tables 4.2.6.8 and 6.1.1.4'
    'H' 'H' 0.0000 0.0000
                         'International Tables Vol C Tables 4.2.6.8 and 6.1.1.4'
    'F' 'F' 0.0171 0.0103
                         'International Tables Vol C Tables 4.2.6.8 and 6.1.1.4'
    'P' 'P' 0.1023 0.0942
                         'International Tables Vol C Tables 4.2.6.8 and 6.1.1.4'
    'Rh' 'Rh' -1.1178 0.9187
                         'International Tables Vol C Tables 4.2.6.8 and 6.1.1.4'
    'I' 'I' -0.4742 1.8119
                         'International Tables Vol C Tables 4.2.6.8 and 6.1.1.4'
    'Cl' 'Cl' 0.1484 0.1585
                         'International Tables Vol C Tables 4.2.6.8 and 6.1.1.4'
_computing_data_collection     'APEX2 (Bruker, 2003)'
_computing_cell_refinement     'APEX2 (Bruker, 2003)'
_computing_data_reduction     'APEX2 (Bruker, 2003)'
_computing_structure_solution     'SHELXTL (Sheldrick, 2008)'
_computing_structure_refinement     'SHELXTL (Sheldrick, 2008)'
_computing_molecular_graphics     'SHELXTL (Sheldrick, 2008)'
_computing_publication_material     'SHELXTL (Sheldrick, 2008)'
loop_
    _atom_site_type_symbol
    _atom_site_label
    _atom_site_fract_x
    _atom_site_fract_y
    _atom_site_fract_z
    _atom_site_U_iso_or_equiv
    _atom_site_adp_type
    _atom_site_calc_flag
    _atom_site_refinement_flags
    _atom_site_occupancy
    _atom_site_disorder_assembly
    _atom_site_disorder_group
    I I1 0.40578(3) 0.70275(3) 0.16010(2) 0.02613(11) Uani d . 1 . .
    I I2 0.17802(3) 0.84549(3) 0.06878(2) 0.02804(11) Uani d . 1 . .
    Rh Rh1 0.26222(3) 0.76934(3) 0.21248(3) 0.01917(11) Uani d . 1 . .
    Cl Cl1 -0.21560(15) 0.72551(15) -0.03714(13) 0.0578(5) Uani d . 1 . .
    Cl Cl2 -0.09542(19) 0.81404(16) -0.12019(13) 0.0693(6) Uani d . 1 . .
    P P1 0.36657(11) 0.73432(10) 0.34229(9) 0.0210(3) Uani d . 1 . .
    P P2 0.15974(11) 0.85820(10) 0.25875(9) 0.0222(3) Uani d . 1 . .
    F F1 0.1605(3) 0.6371(3) 0.2698(2) 0.0382(9) Uani d . 1 . .
    F F2 0.0631(3) 0.6945(3) 0.1569(3) 0.0465(10) Uani d . 1 . .
    F F3 0.2602(3) 0.5426(3) 0.1897(3) 0.0515(11) Uani d . 1 . .
    F F4 0.1739(3) 0.6128(3) 0.0763(2) 0.0405(10) Uani d . 1 . .
    F F5 0.0728(3) 0.4927(3) 0.1982(3) 0.0567(12) Uani d . 1 . .
    F F6 0.1130(3) 0.4474(3) 0.0965(3) 0.0611(12) Uani d . 1 . .
    F F7 -0.0005(3) 0.5454(3) 0.0795(3) 0.0596(12) Uani d . 1 . .
    C C1 0.3056(5) 0.7314(4) 0.4179(3) 0.0273(14) Uani d . 1 . .
    H H1A 0.2595 0.6797 0.4069 0.033 Uiso calc R 1 . .
    H H1B 0.3587 0.7220 0.4710 0.033 Uiso calc R 1 . .
    C C2 0.2453(5) 0.8132(4) 0.4224(3) 0.0310(15) Uani d . 1 . .
    H H2A 0.2308 0.8116 0.4731 0.037 Uiso calc R 1 . .
    H H2B 0.2874 0.8662 0.4239 0.037 Uiso calc R 1 . .
    C C3 0.1458(5) 0.8222(4) 0.3528(3) 0.0303(15) Uani d . 1 . .
    H H3A 0.1022 0.8652 0.3677 0.036 Uiso calc R 1 . .
    H H3B 0.1105 0.7644 0.3438 0.036 Uiso calc R 1 . .
    C C4 0.1655(5) 0.6691(4) 0.2002(4) 0.0308(15) Uani d . 1 . .
    C C5 0.1734(5) 0.5873(5) 0.1490(4) 0.0410(17) Uani d . 1 . .
    C C6 0.0904(6) 0.5178(5) 0.1333(5) 0.0447(19) Uani d . 1 . .
    C C11 0.4393(4) 0.6312(4) 0.3639(3) 0.0240(13) Uani d . 1 . .
    C C12 0.5436(4) 0.6318(4) 0.3805(3) 0.0256(13) Uani d . 1 . .
    H H12 0.5774 0.6856 0.3784 0.031 Uiso calc R 1 . .
    C C13 0.5984(5) 0.5530(4) 0.4002(4) 0.0303(15) Uani d . 1 . .
    H H13 0.6700 0.5537 0.4133 0.036 Uiso calc R 1 . .
    C C14 0.5499(5) 0.4747(4) 0.4007(4) 0.0332(15) Uani d . 1 . .
    H H14 0.5877 0.4213 0.4130 0.040 Uiso calc R 1 . .
    C C15 0.4454(5) 0.4732(4) 0.3834(4) 0.0378(16) Uani d . 1 . .
    H H15 0.4117 0.4189 0.3841 0.045 Uiso calc R 1 . .
    C C16 0.3908(5) 0.5514(4) 0.3652(4) 0.0313(15) Uani d . 1 . .
    H H16 0.3195 0.5505 0.3534 0.038 Uiso calc R 1 . .
    C C21 0.4605(4) 0.8225(4) 0.3763(3) 0.0226(13) Uani d . 1 . .
    C C22 0.4951(5) 0.8681(4) 0.3224(4) 0.0295(14) Uani d . 1 . .
    H H22 0.4700 0.8521 0.2673 0.035 Uiso calc R 1 . .
    C C23 0.5641(5) 0.9351(4) 0.3471(4) 0.0370(16) Uani d . 1 . .
    H H23 0.5869 0.9648 0.3094 0.044 Uiso calc R 1 . .
    C C24 0.6008(5) 0.9598(4) 0.4270(4) 0.0371(16) Uani d . 1 . .
    H H24 0.6484 1.0067 0.4441 0.044 Uiso calc R 1 . .
    C C25 0.5686(5) 0.9164(5) 0.4810(4) 0.0389(17) Uani d . 1 . .
    H H25 0.5942 0.9329 0.5360 0.047 Uiso calc R 1 . .
    C C26 0.4990(5) 0.8486(4) 0.4562(3) 0.0324(15) Uani d . 1 . .
    H H26 0.4769 0.8192 0.4945 0.039 Uiso calc R 1 . .
    C C31 0.2158(4) 0.9679(4) 0.2814(3) 0.0240(13) Uani d . 1 . .
    C C32 0.2921(5) 0.9957(4) 0.2548(4) 0.0289(14) Uani d . 1 . .
    H H32 0.3173 0.9563 0.2246 0.035 Uiso calc R 1 . .
    C C33 0.3326(5) 1.0796(5) 0.2713(4) 0.0364(16) Uani d . 1 . .
    H H33 0.3856 1.0973 0.2528 0.044 Uiso calc R 1 . .
    C C34 0.2961(5) 1.1377(4) 0.3145(4) 0.0345(15) Uani d . 1 . .
    H H34 0.3243 1.1953 0.3265 0.041 Uiso calc R 1 . .
    C C35 0.2180(5) 1.1117(5) 0.3404(4) 0.0396(17) Uani d . 1 . .
    H H35 0.1912 1.1520 0.3688 0.048 Uiso calc R 1 . .
    C C36 0.1792(5) 1.0274(4) 0.3249(4) 0.0335(15) Uani d . 1 . .
    H H36 0.1269 1.0095 0.3440 0.040 Uiso calc R 1 . .
    C C41 0.0291(4) 0.8820(4) 0.1963(3) 0.0226(13) Uani d . 1 . .
    C C42 -0.0519(5) 0.8303(4) 0.1997(4) 0.0287(14) Uani d . 1 . .
    H H42 -0.0388 0.7795 0.2333 0.034 Uiso calc R 1 . .
    C C43 -0.1512(5) 0.8523(5) 0.1544(4) 0.0389(17) Uani d . 1 . .
    H H43 -0.2057 0.8170 0.1574 0.047 Uiso calc R 1 . .
    C C44 -0.1708(5) 0.9251(5) 0.1052(4) 0.0395(17) Uani d . 1 . .
    H H44 -0.2387 0.9398 0.0736 0.047 Uiso calc R 1 . .
    C C45 -0.0917(5) 0.9766(5) 0.1018(4) 0.0372(16) Uani d . 1 . .
    H H45 -0.1057 1.0271 0.0680 0.045 Uiso calc R 1 . .
    C C46 0.0080(5) 0.9563(4) 0.1470(4) 0.0282(14) Uani d . 1 . .
    H H46 0.0617 0.9928 0.1443 0.034 Uiso calc R 1 . .
    C C51 -0.0967(5) 0.7705(5) -0.0287(4) 0.0471(19) Uani d . 1 . .
    H H51A -0.0442 0.7239 -0.0102 0.057 Uiso calc R 1 . .
    H H51B -0.0793 0.8179 0.0122 0.057 Uiso calc R 1 . .
loop_
    _atom_site_aniso_label
    _atom_site_aniso_U_11
    _atom_site_aniso_U_22
    _atom_site_aniso_U_33
    _atom_site_aniso_U_12
    _atom_site_aniso_U_13
    _atom_site_aniso_U_23
    I1 0.0243(2) 0.0355(2) 0.0208(2) 0.00564(17) 0.01062(16) -0.00196(16)
    I2 0.0282(2) 0.0369(2) 0.0225(2) 0.00667(18) 0.01317(17) 0.01052(17)
    Rh1 0.0193(2) 0.0227(2) 0.0189(2) 0.00168(19) 0.01094(19) 0.00419(18)
    Cl1 0.0378(11) 0.0687(14) 0.0676(14) -0.0103(10) 0.0192(10) -0.0100(11)
    Cl2 0.0813(16) 0.0722(15) 0.0477(12) -0.0137(13) 0.0138(12) 0.0155(11)
    P1 0.0232(8) 0.0236(8) 0.0193(8) 0.0041(6) 0.0113(6) 0.0057(6)
    P2 0.0225(8) 0.0263(8) 0.0219(8) 0.0065(6) 0.0130(7) 0.0068(6)
    F1 0.036(2) 0.049(2) 0.033(2) -0.0120(18) 0.0163(17) 0.0093(17)
    F2 0.037(2) 0.043(2) 0.066(3) 0.0145(19) 0.027(2) 0.009(2)
    F3 0.044(3) 0.052(3) 0.057(3) 0.025(2) 0.015(2) 0.002(2)
    F4 0.047(2) 0.047(2) 0.029(2) -0.0219(19) 0.0155(18) 0.0021(17)
    F5 0.073(3) 0.051(3) 0.055(3) -0.029(2) 0.033(2) 0.005(2)
    F6 0.067(3) 0.044(3) 0.079(3) -0.004(2) 0.034(3) -0.018(2)
    F7 0.039(3) 0.066(3) 0.075(3) -0.003(2) 0.020(2) 0.002(2)
    C1 0.029(3) 0.039(4) 0.018(3) 0.011(3) 0.014(3) 0.008(3)
    C2 0.039(4) 0.039(4) 0.024(3) 0.017(3) 0.021(3) 0.016(3)
    C3 0.034(4) 0.040(4) 0.025(3) 0.017(3) 0.021(3) 0.011(3)
    C4 0.027(3) 0.030(4) 0.043(4) 0.007(3) 0.022(3) 0.015(3)
    C5 0.045(4) 0.045(4) 0.037(4) -0.007(4) 0.019(3) 0.003(3)
    C6 0.052(5) 0.037(4) 0.060(5) -0.005(4) 0.038(4) 0.010(4)
    C11 0.026(3) 0.027(3) 0.022(3) 0.006(3) 0.012(3) 0.003(2)
    C12 0.026(3) 0.031(3) 0.022(3) 0.005(3) 0.012(3) 0.003(3)
    C13 0.029(4) 0.037(4) 0.025(3) 0.009(3) 0.011(3) 0.008(3)
    C14 0.045(4) 0.031(4) 0.029(4) 0.012(3) 0.020(3) 0.006(3)
    C15 0.048(4) 0.025(4) 0.043(4) 0.004(3) 0.019(3) 0.010(3)
    C16 0.030(4) 0.035(4) 0.034(4) 0.003(3) 0.016(3) 0.008(3)
    C21 0.025(3) 0.022(3) 0.021(3) 0.009(2) 0.009(3) 0.002(2)
    C22 0.029(3) 0.037(4) 0.019(3) -0.006(3) 0.004(3) -0.004(3)
    C23 0.040(4) 0.036(4) 0.036(4) -0.009(3) 0.015(3) 0.002(3)
    C24 0.030(4) 0.030(4) 0.044(4) -0.003(3) 0.004(3) -0.009(3)
    C25 0.043(4) 0.038(4) 0.025(4) 0.008(3) -0.002(3) -0.007(3)
    C26 0.043(4) 0.035(4) 0.018(3) 0.006(3) 0.009(3) 0.003(3)
    C31 0.026(3) 0.028(3) 0.020(3) 0.005(3) 0.011(3) 0.005(2)
    C32 0.034(4) 0.028(3) 0.027(3) -0.001(3) 0.014(3) -0.002(3)
    C33 0.041(4) 0.041(4) 0.033(4) -0.005(3) 0.018(3) -0.001(3)
    C34 0.032(4) 0.034(4) 0.034(4) -0.001(3) 0.008(3) -0.005(3)
    C35 0.040(4) 0.042(4) 0.042(4) 0.002(3) 0.022(3) -0.009(3)
    C36 0.031(4) 0.039(4) 0.038(4) -0.002(3) 0.021(3) -0.004(3)
    C41 0.020(3) 0.025(3) 0.023(3) 0.003(2) 0.008(3) -0.002(2)
    C42 0.033(4) 0.021(3) 0.037(4) -0.001(3) 0.018(3) -0.003(3)
    C43 0.033(4) 0.039(4) 0.047(4) -0.004(3) 0.017(3) -0.007(3)
    C44 0.025(4) 0.047(5) 0.041(4) 0.006(3) 0.006(3) -0.006(3)
    C45 0.038(4) 0.039(4) 0.032(4) 0.011(3) 0.009(3) 0.008(3)
    C46 0.025(3) 0.031(4) 0.030(3) 0.004(3) 0.011(3) 0.011(3)
    C51 0.032(4) 0.064(5) 0.041(4) -0.009(4) 0.007(3) -0.001(4)
_geom_special_details
;
All e.s.d.'s (except the e.s.d. in the dihedral angle between two l.s. planes)
are estimated using the full covariance matrix. The cell e.s.d.'s are taken
into account individually in the estimation of e.s.d.'s in distances, angles
and torsion angles; correlations between e.s.d.'s in cell parameters are only
used when they are defined by crystal symmetry. An approximate (isotropic)
treatment of cell e.s.d.'s is used for estimating e.s.d.'s involving l.s.
planes.
;
loop_
    _geom_bond_atom_site_label_1
    _geom_bond_atom_site_label_2
    _geom_bond_site_symmetry_2
    _geom_bond_distance
    _geom_bond_publ_flag
    I1 Rh1 . 2.6920(6) yes
    I2 Rh1 . 2.6743(6) yes
    Rh1 C4 . 1.996(6) yes
    Rh1 P2 . 2.3185(15) yes
    Rh1 P1 . 2.3248(15) yes
    Cl1 C51 . 1.760(7) ?
    Cl2 C51 . 1.761(7) ?
    P1 C21 . 1.826(6) ?
    P1 C1 . 1.827(5) ?
    P1 C11 . 1.830(6) ?
    P2 C41 . 1.821(6) ?
    P2 C31 . 1.821(6) ?
    P2 C3 . 1.832(6) ?
    F1 C4 . 1.353(7) ?
    F2 C4 . 1.428(7) ?
    F3 C5 . 1.362(8) ?
    F4 C5 . 1.351(7) ?
    F5 C6 . 1.317(8) ?
    F6 C6 . 1.345(8) ?
    F7 C6 . 1.367(9) ?
    C1 C2 . 1.518(8) ?
    C1 H1A . 0.9900 ?
    C1 H1B . 0.9900 ?
    C2 C3 . 1.517(8) ?
    C2 H2A . 0.9900 ?
    C2 H2B . 0.9900 ?
    C3 H3A . 0.9900 ?
    C3 H3B . 0.9900 ?
    C4 C5 . 1.562(9) ?
    C5 C6 . 1.522(10) ?
    C11 C12 . 1.390(8) ?
    C11 C16 . 1.390(8) ?
    C12 C13 . 1.397(8) ?
    C12 H12 . 0.9500 ?
    C13 C14 . 1.368(9) ?
    C13 H13 . 0.9500 ?
    C14 C15 . 1.391(9) ?
    C14 H14 . 0.9500 ?
    C15 C16 . 1.386(9) ?
    C15 H15 . 0.9500 ?
    C16 H16 . 0.9500 ?
    C21 C26 . 1.391(8) ?
    C21 C22 . 1.396(8) ?
    C22 C23 . 1.365(9) ?
    C22 H22 . 0.9500 ?
    C23 C24 . 1.383(9) ?
    C23 H23 . 0.9500 ?
    C24 C25 . 1.364(9) ?
    C24 H24 . 0.9500 ?
    C25 C26 . 1.378(9) ?
    C25 H25 . 0.9500 ?
    C26 H26 . 0.9500 ?
    C31 C32 . 1.378(8) ?
    C31 C36 . 1.394(8) ?
    C32 C33 . 1.380(9) ?
    C32 H32 . 0.9500 ?
    C33 C34 . 1.379(9) ?
    C33 H33 . 0.9500 ?
    C34 C35 . 1.384(9) ?
    C34 H34 . 0.9500 ?
    C35 C36 . 1.376(9) ?
    C35 H35 . 0.9500 ?
    C36 H36 . 0.9500 ?
    C41 C46 . 1.392(8) ?
    C41 C42 . 1.399(8) ?
    C42 C43 . 1.387(9) ?
    C42 H42 . 0.9500 ?
    C43 C44 . 1.373(10) ?
    C43 H43 . 0.9500 ?
    C44 C45 . 1.375(9) ?
    C44 H44 . 0.9500 ?
    C45 C46 . 1.385(8) ?
    C45 H45 . 0.9500 ?
    C46 H46 . 0.9500 ?
    C51 H51A . 0.9900 ?
    C51 H51B . 0.9900 ?
loop_
    _geom_angle_atom_site_label_1
    _geom_angle_atom_site_label_2
    _geom_angle_atom_site_label_3
    _geom_angle_site_symmetry_1
    _geom_angle_site_symmetry_3
    _geom_angle
    _geom_angle_publ_flag
    C4 Rh1 P2 . . 89.82(18) yes
    C4 Rh1 P1 . . 96.10(19) yes
    P2 Rh1 P1 . . 92.02(5) yes
    C4 Rh1 I2 . . 99.44(18) yes
    P2 Rh1 I2 . . 88.04(4) yes
    P1 Rh1 I2 . . 164.46(4) yes
    C4 Rh1 I1 . . 103.92(17) yes
    P2 Rh1 I1 . . 166.17(4) yes
    P1 Rh1 I1 . . 88.17(4) yes
    I2 Rh1 I1 . . 88.105(17) yes
    C21 P1 C1 . . 104.1(3) ?
    C21 P1 C11 . . 105.5(3) ?
    C1 P1 C11 . . 101.2(3) ?
    C21 P1 Rh1 . . 107.23(19) ?
    C1 P1 Rh1 . . 116.1(2) ?
    C11 P1 Rh1 . . 121.06(19) ?
    C41 P2 C31 . . 102.8(3) ?
    C41 P2 C3 . . 102.2(3) ?
    C31 P2 C3 . . 104.1(3) ?
    C41 P2 Rh1 . . 121.14(19) ?
    C31 P2 Rh1 . . 109.46(19) ?
    C3 P2 Rh1 . . 115.3(2) ?
    C2 C1 P1 . . 115.6(4) ?
    C2 C1 H1A . . 108.4 ?
    P1 C1 H1A . . 108.4 ?
    C2 C1 H1B . . 108.4 ?
    P1 C1 H1B . . 108.4 ?
    H1A C1 H1B . . 107.5 ?
    C3 C2 C1 . . 113.8(5) ?
    C3 C2 H2A . . 108.8 ?
    C1 C2 H2A . . 108.8 ?
    C3 C2 H2B . . 108.8 ?
    C1 C2 H2B . . 108.8 ?
    H2A C2 H2B . . 107.7 ?
    C2 C3 P2 . . 114.3(4) ?
    C2 C3 H3A . . 108.7 ?
    P2 C3 H3A . . 108.7 ?
    C2 C3 H3B . . 108.7 ?
    P2 C3 H3B . . 108.7 ?
    H3A C3 H3B . . 107.6 ?
    F1 C4 F2 . . 103.1(4) ?
    F1 C4 C5 . . 106.6(5) ?
    F2 C4 C5 . . 99.3(5) ?
    F1 C4 Rh1 . . 114.9(4) ?
    F2 C4 Rh1 . . 112.0(4) ?
    C5 C4 Rh1 . . 118.8(4) ?
    F4 C5 F3 . . 110.5(5) ?
    F4 C5 C6 . . 106.2(6) ?
    F3 C5 C6 . . 103.9(6) ?
    F4 C5 C4 . . 110.9(5) ?
    F3 C5 C4 . . 108.4(5) ?
    C6 C5 C4 . . 116.7(6) ?
    F5 C6 F6 . . 110.1(6) ?
    F5 C6 F7 . . 106.6(6) ?
    F6 C6 F7 . . 102.9(6) ?
    F5 C6 C5 . . 113.8(6) ?
    F6 C6 C5 . . 110.0(6) ?
    F7 C6 C5 . . 112.8(6) ?
    C12 C11 C16 . . 119.2(6) ?
    C12 C11 P1 . . 120.6(5) ?
    C16 C11 P1 . . 120.2(5) ?
    C11 C12 C13 . . 119.8(6) ?
    C11 C12 H12 . . 120.1 ?
    C13 C12 H12 . . 120.1 ?
    C14 C13 C12 . . 120.5(6) ?
    C14 C13 H13 . . 119.7 ?
    C12 C13 H13 . . 119.7 ?
    C13 C14 C15 . . 120.2(6) ?
    C13 C14 H14 . . 119.9 ?
    C15 C14 H14 . . 119.9 ?
    C16 C15 C14 . . 119.5(6) ?
    C16 C15 H15 . . 120.2 ?
    C14 C15 H15 . . 120.2 ?
    C15 C16 C11 . . 120.8(6) ?
    C15 C16 H16 . . 119.6 ?
    C11 C16 H16 . . 119.6 ?
    C26 C21 C22 . . 117.1(6) ?
    C26 C21 P1 . . 121.7(5) ?
    C22 C21 P1 . . 121.1(4) ?
    C23 C22 C21 . . 121.5(6) ?
    C23 C22 H22 . . 119.2 ?
    C21 C22 H22 . . 119.2 ?
    C22 C23 C24 . . 120.0(6) ?
    C22 C23 H23 . . 120.0 ?
    C24 C23 H23 . . 120.0 ?
    C25 C24 C23 . . 119.7(6) ?
    C25 C24 H24 . . 120.1 ?
    C23 C24 H24 . . 120.1 ?
    C24 C25 C26 . . 120.3(6) ?
    C24 C25 H25 . . 119.8 ?
    C26 C25 H25 . . 119.8 ?
    C25 C26 C21 . . 121.2(6) ?
    C25 C26 H26 . . 119.4 ?
    C21 C26 H26 . . 119.4 ?
    C32 C31 C36 . . 118.2(6) ?
    C32 C31 P2 . . 122.0(5) ?
    C36 C31 P2 . . 119.8(5) ?
    C31 C32 C33 . . 121.3(6) ?
    C31 C32 H32 . . 119.3 ?
    C33 C32 H32 . . 119.3 ?
    C34 C33 C32 . . 119.9(6) ?
    C34 C33 H33 . . 120.0 ?
    C32 C33 H33 . . 120.0 ?
    C33 C34 C35 . . 119.6(6) ?
    C33 C34 H34 . . 120.2 ?
    C35 C34 H34 . . 120.2 ?
    C36 C35 C34 . . 120.1(6) ?
    C36 C35 H35 . . 120.0 ?
    C34 C35 H35 . . 120.0 ?
    C35 C36 C31 . . 120.8(6) ?
    C35 C36 H36 . . 119.6 ?
    C31 C36 H36 . . 119.6 ?
    C46 C41 C42 . . 118.7(6) ?
    C46 C41 P2 . . 119.5(4) ?
    C42 C41 P2 . . 121.7(5) ?
    C43 C42 C41 . . 120.6(6) ?
    C43 C42 H42 . . 119.7 ?
    C41 C42 H42 . . 119.7 ?
    C44 C43 C42 . . 120.1(6) ?
    C44 C43 H43 . . 120.0 ?
    C42 C43 H43 . . 120.0 ?
    C43 C44 C45 . . 119.7(6) ?
    C43 C44 H44 . . 120.1 ?
    C45 C44 H44 . . 120.1 ?
    C44 C45 C46 . . 121.2(6) ?
    C44 C45 H45 . . 119.4 ?
    C46 C45 H45 . . 119.4 ?
    C45 C46 C41 . . 119.7(6) ?
    C45 C46 H46 . . 120.2 ?
    C41 C46 H46 . . 120.2 ?
    Cl1 C51 Cl2 . . 112.3(4) ?
    Cl1 C51 H51A . . 109.2 ?
    Cl2 C51 H51A . . 109.2 ?
    Cl1 C51 H51B . . 109.2 ?
    Cl2 C51 H51B . . 109.2 ?
    H51A C51 H51B . . 107.9 ?
data_global
_journal_date_recd_electronic     2008-08-25
_journal_date_accepted     2008-09-17
_journal_name_full     'Acta Crystallographica, Section E'
_journal_year     2008
_journal_volume     64
_journal_issue     10
_journal_page_first     m1330
_journal_page_last     m1330
_journal_paper_category     QM
_journal_coeditor_code     KJ2099
_publ_contact_author_name     'Stephen L. Gipson'
_publ_contact_author_address
;
Chemistry Department
Baylor University
One Bear Place 97348
Waco
TX 76798
USA
;
_publ_contact_author_email     stephen_gipson@baylor.edu
_publ_contact_author_fax     '254-710-4272'
_publ_contact_author_phone     '254-710-4555'
_publ_section_title
;\
[1,3-Bis(diphenylphosphino)propane-\k^2^<i>P</i>,<i>P</i>']\
diiodido(perfluoropropyl)rhodium(III) dichloromethane solvate
;
loop_
    _publ_author_name
    _publ_author_address
    'Panthi, Basu'
;
Chemistry Department
Baylor University
One Bear Place 97348
Waco
TX 76798
USA
;
    'Gipson, Stephen L.'
;
Chemistry Department
Baylor University
One Bear Place 97348
Waco
TX 76798
USA
;
    'Franken, Andreas'
;
Chemistry Department
Baylor University
One Bear Place 97348
Waco
TX 76798
USA
;
