# Supplementary material for: [1,3-Bis(diphenyl­phosphino)propane-κ2 P,P′]diiodido(perfluoro­propyl)rhodium(III) dichloro­methane solvate
Source: Acta Crystallogr Sect E Struct Rep Online. 2008 Sep 27;64(Pt 10):m1330. doi: 10.1107/S1600536808029978 (PMC2959266; doi:10.1107/S1600536808029978)
Supplement: Supplementary file 2 [file e-64-m1330-Isup2.hkl]

# 
# h,k,l, Fc-squared, Fo-squared, sigma(Fo-squared) and status flag 
# 
data_I
_shelx_title ' AFXXX12B2 in P2(1)/c' 
_shelx_refln_list_code          4 
_shelx_F_calc_maximum      506.54 
_exptl_crystal_F_000      1968.00 
_reflns_d_resolution_high  0.8300 
 
loop_ 
 _symmetry_equiv_pos_as_xyz 
 'x, y, z' 
 '-x, y+1/2, -z+1/2' 
 '-x, -y, -z' 
 'x, -y-1/2, z-1/2' 
 
_cell_length_a    14.0419 
_cell_length_b    15.1273 
_cell_length_c    17.7722 
_cell_angle_alpha  90.000 
_cell_angle_beta  110.299 
_cell_angle_gamma  90.000 
 
_shelx_F_squared_multiplier     1.000 
 
loop_ 
 _refln_index_h 
 _refln_index_k 
 _refln_index_l 
 _refln_F_squared_calc 
 _refln_F_squared_meas 
 _refln_F_squared_sigma 
 _refln_observed_status 
   2   0   0    34949.35    36124.37    390.13 o 
   3   0   0    87965.74    93420.10    902.12 o 
   5   0   0    74160.54    78774.59   1010.07 o 
   6   0   0    11297.26    10548.27    354.27 o 
   7   0   0    18966.67    21835.27    544.95 o 
   8   0   0     2536.96     4226.94    949.56 o 
   9   0   0    52074.46    50993.57   1655.95 o 
  10   0   0     1913.50     1893.97    209.62 o 
  11   0   0     8964.80     9476.95    391.08 o 
  12   0   0    28334.73    29377.39   1068.39 o 
  13   0   0     1285.15     1304.76    254.53 o 
  14   0   0     8330.21     8114.81   1010.81 o 
  15   0   0      706.83      417.42    319.36 o 
   2   1   0    13761.04    14776.57    133.33 o 
   3   1   0      210.43      280.72     39.08 o 
   4   1   0    59279.96    59870.29    500.91 o 
   5   1   0      666.80      878.68     97.68 o 
   6   1   0     2399.12     2480.67    123.94 o 
   7   1   0      915.16     1274.49    104.46 o 
   8   1   0    92852.66    93003.80    979.25 o 
   9   1   0      183.52      325.81     80.30 o 
  10   1   0    28712.53    29230.37    548.29 o 
  11   1   0     9182.84     9000.55    400.44 o 
  12   1   0     1653.98     1763.55    257.61 o 
  13   1   0    23066.37    24355.96    783.54 o 
  14   1   0     5164.97     5764.52    370.07 o 
  15   1   0     1229.28      801.59    234.30 o 
   0   2   0   103923.73   107471.96   3168.06 o 
   1   2   0     8353.77     9129.69    223.09 o 
   2   2   0    45960.48    47083.77    340.20 o 
   3   2   0     1177.80      860.78     40.93 o 
   4   2   0       35.69      -27.86     27.86 o 
   5   2   0     6827.69     6597.85    142.94 o 
   6   2   0    19345.96    18508.92    276.81 o 
   7   2   0      344.33      262.99     69.43 o 
   8   2   0     3453.13     3821.46    190.89 o 
   9   2   0    21985.01    22575.23    431.61 o 
  10   2   0      142.74        0.29     85.67 o 
  11   2   0       26.18       38.17     97.98 o 
  12   2   0     4315.95     4505.72    287.12 o 
  13   2   0     3048.07     3273.06    340.46 o 
  14   2   0     1822.98     1760.95    236.94 o 
  15   2   0     2146.88     1969.10    296.37 o 
   1   3   0    32834.85    35653.65    613.46 o 
   2   3   0   108661.46   109007.16    690.35 o 
   3   3   0     7100.22     6867.53    103.25 o 
   4   3   0     1839.19     1679.45     66.11 o 
   5   3   0    14008.27    13011.67    168.25 o 
   6   3   0     3078.97     3321.26    118.10 o 
   7   3   0    42614.39    42324.74    470.50 o 
   8   3   0    10345.46    10394.31    215.69 o 
   9   3   0     1157.58     1112.44     98.69 o 
  10   3   0      177.75      191.65     81.51 o 
  11   3   0     1366.43     1241.14    152.27 o 
  12   3   0       29.90      153.75    116.61 o 
  13   3   0     1388.70      985.04    184.11 o 
  14   3   0     6187.51     6222.41    460.45 o 
  15   3   0       42.67     -175.21    175.21 o 
   0   4   0    10039.13     8878.88    397.88 o 
   1   4   0     9432.38    10211.16    358.54 o 
   2   4   0      816.63     1175.58     57.40 o 
   3   4   0   106788.75   105128.99    713.12 o 
   4   4   0     7691.13     7502.12    139.89 o 
   5   4   0     6569.35     5803.39    122.89 o 
   6   4   0   125120.00   121609.41    936.32 o 
   7   4   0      493.77      429.04     67.38 o 
   8   4   0    29496.49    28189.53    366.70 o 
   9   4   0     3047.95     2552.86    141.23 o 
  10   4   0      248.10       62.22     85.13 o 
  11   4   0      274.22      301.36    121.30 o 
  12   4   0      258.18      117.02    124.51 o 
  13   4   0      778.18      521.07    193.76 o 
  14   4   0      780.34      915.47    233.91 o 
  15   4   0     6594.97     7093.10    544.40 o 
   1   5   0     8181.76     8847.84    249.85 o 
   2   5   0    72770.98    73544.53    793.72 o 
   3   5   0    14328.37    14192.56    198.33 o 
   4   5   0    83027.80    86319.65    754.83 o 
   5   5   0    42309.14    41779.85    436.39 o 
   6   5   0     3827.33     3849.26    133.57 o 
   7   5   0    52447.86    52220.40    539.21 o 
   8   5   0      864.41      801.55     82.05 o 
   9   5   0    13558.42    13400.75    303.23 o 
  10   5   0      941.95      864.39    125.93 o 
  11   5   0      331.09       -0.30    114.42 o 
  12   5   0       22.68     -106.62    130.69 o 
  13   5   0     3243.73     3443.73    378.15 o 
  14   5   0     2889.96     2511.83    316.72 o 
  15   5   0      177.10      -35.54    216.69 o 
   0   6   0    21720.60    24630.86    615.68 o 
   1   6   0    17755.39    19142.41    739.29 o 
   2   6   0     7364.27     7594.02    348.74 o 
   3   6   0    46118.78    49698.41    492.39 o 
   4   6   0    14781.04    14304.70    226.46 o 
   5   6   0     1795.38     1726.09     85.99 o 
   6   6   0    16711.54    17591.75    250.41 o 
   7   6   0        3.57       61.35     52.87 o 
   8   6   0    21321.76    20428.15    348.25 o 
   9   6   0     6355.07     6146.80    251.60 o 
  10   6   0     1590.17     1582.55    166.72 o 
  11   6   0       21.21      139.30    132.54 o 
  12   6   0     1465.36     1167.51    195.34 o 
  13   6   0     1627.97     1771.90    248.21 o 
  14   6   0     1249.59      803.41    230.82 o 
   1   7   0      126.15      189.60     81.73 o 
   2   7   0      185.01      248.78     54.47 o 
   3   7   0      435.98      358.16     58.29 o 
   4   7   0    19139.08    18200.96    323.29 o 
   5   7   0      569.18      536.33     68.65 o 
   6   7   0     3711.99     3892.33    148.82 o 
   7   7   0     3424.21     3203.76    126.18 o 
   8   7   0      608.43      474.48     81.77 o 
   9   7   0     4547.85     4748.51    226.42 o 
  10   7   0      715.57      604.39    147.82 o 
  11   7   0      366.04      407.23    145.83 o 
  12   7   0     4574.04     4872.63    440.81 o 
  13   7   0      517.42      582.44    227.66 o 
  14   7   0       62.58      252.49    276.23 o 
   0   8   0       66.92      -47.80     64.13 o 
   1   8   0     2370.79     3301.44    212.53 o 
   2   8   0    19324.24    18725.00    319.95 o 
   3   8   0     2375.62     2469.24    112.53 o 
   4   8   0    14022.85    13855.92    268.60 o 
   5   8   0     6559.02     6910.34    229.40 o 
   6   8   0     6854.18     6403.60    163.66 o 
   7   8   0      980.22     1048.40     86.72 o 
   8   8   0       25.43      183.74     89.40 o 
   9   8   0      177.17      -58.40    102.63 o 
  10   8   0     7204.05     7225.52    365.54 o 
  11   8   0     7376.94     7073.37    385.05 o 
  12   8   0      446.57      637.49    217.14 o 
  13   8   0      238.29      118.71    215.56 o 
  14   8   0      301.37      289.65    292.54 o 
   1   9   0    10543.36     9954.31    472.58 o 
   2   9   0    18497.66    17249.98    334.00 o 
   3   9   0    18277.77    17192.30    276.99 o 
   4   9   0       12.69      106.96     62.24 o 
   5   9   0     3088.91     2735.98    153.33 o 
   6   9   0      435.79      289.57     98.61 o 
   7   9   0     9844.32    10070.45    273.31 o 
   8   9   0      433.90      360.85    100.89 o 
   9   9   0     4147.16     4816.01    279.70 o 
  10   9   0     6587.62     6304.35    373.65 o 
  11   9   0     2985.89     2627.78    275.54 o 
  12   9   0     9257.69    10430.57    583.84 o 
  13   9   0        6.40      -48.71    200.33 o 
   0  10   0    10080.50    10435.21    458.00 o 
   1  10   0     7892.40     7638.39    390.52 o 
   2  10   0    16183.00    14627.70    312.84 o 
   3  10   0    13812.96    13780.88    290.15 o 
   4  10   0     2930.02     2691.53    170.14 o 
   5  10   0        1.41      156.01     83.89 o 
   6  10   0    28605.56    30309.39    577.01 o 
   7  10   0      281.57      190.68    128.20 o 
   8  10   0       44.98       12.86     99.91 o 
   9  10   0     1634.63     1268.46    261.37 o 
  10  10   0     4381.61     4625.01    329.19 o 
  11  10   0    13642.10    15047.53    579.56 o 
  12  10   0      260.05      210.23    178.60 o 
  13  10   0       24.73     -204.61    204.61 o 
   1  11   0     1848.73     2300.80    288.19 o 
   2  11   0    19095.30    19468.70    386.23 o 
   3  11   0    14760.64    14443.98    276.30 o 
   4  11   0      432.23      327.21     82.44 o 
   5  11   0     5972.42     6430.45    247.89 o 
   6  11   0       93.62      109.06    119.84 o 
   7  11   0    10205.83    10613.51    311.87 o 
   8  11   0     1349.21     1244.82    143.69 o 
   9  11   0     1131.80     1217.04    182.28 o 
  10  11   0     9977.85    10726.76    471.38 o 
  11  11   0      731.28     1052.89    216.21 o 
  12  11   0     4492.86     4750.55    400.13 o 
   0  12   0     2726.10     2496.73    378.17 o 
   1  12   0     5680.41     5621.20    341.01 o 
   2  12   0     4998.51     4994.96    205.98 o 
   3  12   0     2227.15     2174.50    174.73 o 
   4  12   0      311.84      344.37     90.62 o 
   5  12   0     3803.10     3722.35    231.59 o 
   6  12   0     8401.36     8344.28    369.53 o 
   7  12   0     1624.58     1724.71    174.33 o 
   8  12   0      936.33      797.24    184.16 o 
   9  12   0      248.66      304.05    150.75 o 
  10  12   0     4325.29     4358.57    335.29 o 
  11  12   0     4404.17     4436.82    371.88 o 
   1  13   0      574.71      460.91    218.29 o 
   2  13   0      931.95      862.32    151.39 o 
   3  13   0     3448.42     3913.32    226.97 o 
   4  13   0      691.90      611.22    114.49 o 
   5  13   0      128.93      222.03    143.94 o 
   6  13   0      370.81       72.61    149.43 o 
   7  13   0     1016.55      551.96    233.96 o 
   8  13   0     2546.15     2634.46    284.36 o 
   9  13   0     1948.28     1876.49    274.38 o 
  10  13   0      150.56       10.83    211.83 o 
  11  13   0       64.69       -8.91    187.17 o 
   0  14   0     4840.71     3857.17    576.39 o 
   1  14   0      553.62      507.02    235.72 o 
   2  14   0      852.99      702.22    123.78 o 
   3  14   0     1759.70     1771.51    150.31 o 
   4  14   0      902.70      798.75    161.32 o 
   5  14   0     1241.48     1488.04    268.61 o 
   6  14   0      215.27      229.18    272.39 o 
   7  14   0     1165.54     1415.44    296.76 o 
   8  14   0     1624.63     1301.06    228.13 o 
   9  14   0     2237.05     2096.01    295.46 o 
  10  14   0      376.92       74.90    210.38 o 
   1  15   0     3446.87     3368.53    402.52 o 
   2  15   0     1272.05     1086.81    162.89 o 
   3  15   0        8.66     -128.32    134.11 o 
   4  15   0     2471.79     2341.76    226.24 o 
   5  15   0      571.27      549.35    280.95 o 
   6  15   0        7.06       -2.67    237.40 o 
   7  15   0      141.63      307.47    246.24 o 
   8  15   0     1147.56     1259.53    266.38 o 
   9  15   0     1016.57      105.34    211.04 o 
   0  16   0     3202.83     3313.91   1096.52 o 
   1  16   0      321.87      501.82    328.14 o 
   2  16   0     3381.17     3328.63    312.70 o 
   3  16   0     2836.26     2765.73    318.69 o 
   4  16   0      148.75      487.90    218.47 o 
   5  16   0     1168.80      746.95    234.05 o 
   6  16   0     1017.65     1270.13    284.11 o 
   7  16   0       82.05     -143.30    319.73 o 
   1  17   0     1216.82      846.92    549.06 o 
   2  17   0      464.26      470.11    205.90 o 
   3  17   0     1608.51     1555.18    287.48 o 
   4  17   0        3.54      -80.35    231.72 o 
   5  17   0        2.97     -222.06    222.06 o 
   0  18   0       11.70     -167.72    678.89 o 
   1  18   0      521.97      411.19    351.46 o 
   2  18   0     1169.49     1239.67    327.34 o 
 -16   1   1      152.20      164.47    222.99 o 
 -15   1   1      553.65      518.45    194.95 o 
 -14   1   1      441.14      241.39    148.61 o 
 -13   1   1       36.89      106.94    124.61 o 
 -12   1   1      970.00      983.33    138.82 o 
 -11   1   1     6185.65     6417.43    249.37 o 
 -10   1   1     1070.68      970.46    126.49 o 
  -9   1   1       30.94       64.51     82.65 o 
  -8   1   1     7322.86     8426.16    285.39 o 
  -7   1   1     7813.12     8034.06    237.59 o 
  -6   1   1     2446.62     1935.43    121.63 o 
  -5   1   1      208.43      125.92     45.20 o 
  -4   1   1     1481.20     1362.72     77.12 o 
  -3   1   1    53374.48    58086.55    440.99 o 
  -2   1   1      180.91      398.31     23.68 o 
   0   1   1      170.04       42.23     42.99 o 
   1   1   1        5.06       20.88      9.92 o 
   2   1   1     3004.80     3406.33     62.03 o 
   3   1   1     9903.12    11240.68    143.23 o 
   4   1   1      742.54      439.26     50.64 o 
   5   1   1     3293.26     3417.17    116.68 o 
   6   1   1     4920.20     4388.03    157.83 o 
   7   1   1     8188.08     8404.54    247.27 o 
   8   1   1     2063.52     2104.79    141.97 o 
   9   1   1     2576.06     2333.07    162.73 o 
  10   1   1       63.07       94.25     90.12 o 
  11   1   1     2262.13     2311.20    181.77 o 
  12   1   1      364.40      328.23    152.53 o 
  13   1   1       40.26       97.22    164.98 o 
  14   1   1     2218.76     1987.30    281.89 o 
  15   1   1      234.62      267.15    221.70 o 
 -16   2   1     2600.00     2205.59    342.78 o 
 -15   2   1      113.55      357.99    204.82 o 
 -14   2   1      476.33      365.10    163.63 o 
 -13   2   1      661.60      284.27    137.68 o 
 -12   2   1     4653.23     4812.82    287.74 o 
 -11   2   1     4271.45     4659.80    241.68 o 
 -10   2   1      391.66      214.88    106.83 o 
  -9   2   1       85.05       21.39     72.42 o 
  -8   2   1       63.25      206.28     69.76 o 
  -7   2   1    14709.01    15669.33    282.47 o 
  -6   2   1     4154.55     4248.75    142.60 o 
  -5   2   1      923.42      746.73     55.60 o 
  -4   2   1    42697.89    44512.78    383.44 o 
  -3   2   1      467.94      908.13     68.04 o 
  -2   2   1     7906.69     8537.78    113.11 o 
  -1   2   1     2573.38     2635.79     83.50 o 
   0   2   1       48.43      -20.25     20.25 o 
   1   2   1    39256.24    40822.79    267.89 o 
   2   2   1      572.36      651.84     50.26 o 
   3   2   1    56999.62    59387.71    412.35 o 
   4   2   1       41.99       61.83     28.58 o 
   5   2   1     9935.31     9204.29    184.21 o 
   6   2   1    24694.74    25973.88    342.92 o 
   7   2   1    12731.00    12313.02    245.24 o 
   8   2   1       48.63       62.95     70.32 o 
   9   2   1     2944.59     3693.51    190.10 o 
  10   2   1    12428.90    12915.11    356.06 o 
  11   2   1     2405.21     2172.27    194.96 o 
  12   2   1     6183.60     5941.66    469.17 o 
  13   2   1       55.39      232.53    220.33 o 
  14   2   1       33.72       92.81    193.20 o 
  15   2   1     4241.48     3502.21    401.85 o 
 -15   3   1     5887.49     5691.00    423.10 o 
 -14   3   1      164.35      174.47    161.48 o 
 -13   3   1      169.78      167.29    135.47 o 
 -12   3   1    11993.82    12863.09    432.30 o 
 -11   3   1     8318.21     8350.41    337.54 o 
 -10   3   1    10390.49    10541.86    253.26 o 
  -9   3   1      666.56      393.84     78.37 o 
  -8   3   1    17992.80    18139.14    325.52 o 
  -7   3   1     1469.46     1890.52    111.98 o 
  -6   3   1      879.88      981.56     75.85 o 
  -5   3   1     1057.68     1187.54     61.45 o 
  -4   3   1       61.93      100.01     31.38 o 
  -3   3   1    42262.69    45167.41    518.29 o 
  -2   3   1     6826.40     6203.93     91.03 o 
  -1   3   1    90664.63    90449.06   1042.81 o 
   0   3   1     6489.84     6854.33    161.18 o 
   1   3   1    15588.59    15734.03    184.83 o 
   2   3   1    85100.85    87271.84    576.62 o 
   3   3   1      194.80      270.99     26.43 o 
   4   3   1     8430.51     7466.23    120.44 o 
   5   3   1       85.76      123.87     39.95 o 
   6   3   1    43888.94    44568.41    454.62 o 
   7   3   1     1771.61     1955.30    112.23 o 
   8   3   1      147.05      487.59     78.35 o 
   9   3   1     8348.08     8360.72    255.14 o 
  10   3   1     3626.37     3660.00    194.75 o 
  11   3   1    26452.32    29209.21    606.19 o 
  12   3   1     2414.25     2144.73    235.19 o 
  13   3   1     1716.75     1067.56    247.90 o 
  14   3   1     5361.49     4340.28    424.30 o 
  15   3   1       15.65      -99.77    212.32 o 
 -15   4   1      682.47      588.46    220.17 o 
 -14   4   1     1685.71     1376.51    253.53 o 
 -13   4   1      293.87      260.09    153.29 o 
 -12   4   1     4167.85     4346.37    269.43 o 
 -11   4   1    13130.43    13132.10    410.22 o 
 -10   4   1      662.44      679.44    100.51 o 
  -9   4   1     1354.15     1110.64    102.65 o 
  -8   4   1     1451.41     1333.71     90.04 o 
  -7   4   1    22326.45    22953.41    323.12 o 
  -6   4   1     6820.44     6272.30    148.26 o 
  -5   4   1      683.30      324.56     45.07 o 
  -4   4   1    56607.06    53378.57    497.00 o 
  -3   4   1    32220.47    31285.45    278.25 o 
  -2   4   1   108108.92   103818.40    870.17 o 
  -1   4   1     3961.65     4773.01    242.30 o 
   0   4   1     1578.01     2081.76    119.28 o 
   1   4   1    19919.10    17781.36    337.97 o 
   2   4   1     7174.51     6866.08    100.02 o 
   3   4   1    88421.42    87467.70    551.64 o 
   4   4   1    14030.37    14748.12    234.53 o 
   5   4   1    23763.23    23657.53    262.50 o 
   6   4   1    26729.76    25677.75    314.94 o 
   7   4   1    16643.25    16041.18    241.12 o 
   8   4   1      190.97       66.56     56.24 o 
   9   4   1      307.20      237.30     80.15 o 
  10   4   1    31977.13    33198.37    571.72 o 
  11   4   1     3999.33     3913.55    248.61 o 
  12   4   1     4142.88     4146.82    332.52 o 
  13   4   1      495.91      216.18    188.89 o 
  14   4   1       54.84      208.80    220.26 o 
  15   4   1     1324.45      921.74    269.28 o 
 -15   5   1     6118.09     6454.00    459.83 o 
 -14   5   1      507.99      501.53    216.81 o 
 -13   5   1     1197.51      789.18    179.98 o 
 -12   5   1     7366.98     6998.24    372.48 o 
 -11   5   1     1806.60     1932.08    189.40 o 
 -10   5   1    10202.71     9968.53    332.76 o 
  -9   5   1     9999.12     9944.25    267.53 o 
  -8   5   1     2220.44     2150.58    125.34 o 
  -7   5   1     1303.22      861.94     78.65 o 
  -6   5   1     3737.16     4279.93    121.31 o 
  -5   5   1    10273.54     9828.54    192.96 o 
  -4   5   1     1007.74     1300.60     96.39 o 
  -3   5   1    69171.09    65423.00    781.73 o 
  -2   5   1     9504.33     8647.70    167.35 o 
  -1   5   1     5144.80     4225.11    194.58 o 
   0   5   1     1222.97     1566.73    138.89 o 
   1   5   1     4327.79     4563.15    197.49 o 
   2   5   1    28962.79    27992.28    286.94 o 
   3   5   1    38644.29    39411.89    368.78 o 
   4   5   1      214.52      380.17     67.08 o 
   5   5   1     9787.63    10692.39    176.26 o 
   6   5   1    35424.27    33925.65    393.32 o 
   7   5   1     1828.56     1804.49     99.98 o 
   8   5   1     1104.95      808.16     87.22 o 
   9   5   1     5513.34     5278.31    203.56 o 
  10   5   1      141.61      217.73     99.21 o 
  11   5   1    13112.74    13764.08    535.12 o 
  12   5   1     7247.34     8214.01    416.97 o 
  13   5   1      218.00        7.93    179.96 o 
  14   5   1      301.54      403.90    227.86 o 
 -15   6   1        7.51      230.29    227.23 o 
 -14   6   1       35.88     -184.99    184.99 o 
 -13   6   1     2112.77     2048.77    236.76 o 
 -12   6   1     3049.72     3619.20    303.97 o 
 -11   6   1     4510.66     4293.80    310.78 o 
 -10   6   1    10625.17    10435.64    377.69 o 
  -9   6   1       14.23       44.39     74.75 o 
  -8   6   1     7265.13     7465.97    276.39 o 
  -7   6   1       67.97        6.09     52.20 o 
  -6   6   1      656.04      680.87     70.42 o 
  -5   6   1    14094.10    13638.68    209.31 o 
  -4   6   1    15864.16    16411.08    330.36 o 
  -3   6   1     4086.78     3862.18    119.54 o 
  -2   6   1    15441.04    14822.74    273.00 o 
  -1   6   1     9775.36     9619.03    347.29 o 
   0   6   1     7878.56     6867.12    296.16 o 
   1   6   1       36.93      -45.06     72.60 o 
   2   6   1    14051.08    13629.41    220.78 o 
   3   6   1    13390.35    12523.58    213.07 o 
   4   6   1    50877.06    53914.07    562.81 o 
   5   6   1    20189.71    20664.12    282.53 o 
   6   6   1     1433.90     1693.05     90.34 o 
   7   6   1      357.70      330.79     73.17 o 
   8   6   1      549.31      405.55     78.76 o 
   9   6   1    23414.95    24028.13    465.46 o 
  10   6   1     7089.33     7535.85    344.10 o 
  11   6   1     6093.99     6310.90    337.78 o 
  12   6   1     1546.28     1392.55    207.79 o 
  13   6   1     4048.62     4043.61    367.66 o 
  14   6   1     1519.99     1136.38    284.39 o 
 -14   7   1      523.93      903.31    310.67 o 
 -13   7   1       81.52     -122.14    165.20 o 
 -12   7   1      295.13       95.88    150.69 o 
 -11   7   1     2545.40     1699.99    199.84 o 
 -10   7   1     2919.13     2775.61    218.14 o 
  -9   7   1    15725.38    15925.24    352.80 o 
  -8   7   1      801.05      945.39    108.04 o 
  -7   7   1     6715.05     6617.44    192.84 o 
  -6   7   1     8970.89     8510.31    198.34 o 
  -5   7   1     6410.53     6142.54    229.00 o 
  -4   7   1    43606.41    43401.68    597.30 o 
  -3   7   1      330.71      201.47     56.43 o 
  -2   7   1     7074.06     7154.29    203.09 o 
  -1   7   1     5801.75     4493.89    273.89 o 
   0   7   1    27698.09    24745.35    512.80 o 
   1   7   1     4069.19     4661.31    327.04 o 
   2   7   1     1779.94     2031.02    115.64 o 
   3   7   1    64662.90    64603.34    763.09 o 
   4   7   1    11830.79    11819.00    227.44 o 
   5   7   1    63543.05    62420.22    589.48 o 
   6   7   1     3727.23     4148.86    139.30 o 
   7   7   1      239.92      308.54     63.60 o 
   8   7   1    27528.95    28956.06    425.67 o 
   9   7   1     6245.08     5782.13    315.76 o 
  10   7   1      890.48      595.33    139.09 o 
  11   7   1     1664.10     1311.23    179.69 o 
  12   7   1     5308.27     5480.82    364.67 o 
  13   7   1     1784.02     1682.28    305.73 o 
  14   7   1     1807.79     1271.02    380.60 o 
 -14   8   1      351.17      197.83    242.02 o 
 -13   8   1     2085.93     2152.02    336.70 o 
 -12   8   1       48.97      -13.42    159.33 o 
 -11   8   1     1596.50     1428.50    223.61 o 
 -10   8   1    15990.86    16617.21    782.20 o 
  -9   8   1     5200.73     6190.01    291.55 o 
  -8   8   1    29960.36    31754.67    490.07 o 
  -7   8   1     9255.28     9283.44    230.31 o 
  -6   8   1      589.43      493.67     66.91 o 
  -5   8   1    43566.05    43661.58    616.67 o 
  -4   8   1     1678.60     1275.90    110.89 o 
  -3   8   1    14709.91    14169.48    254.29 o 
  -2   8   1     1010.57      740.49     78.99 o 
  -1   8   1    10939.39    11428.78    397.90 o 
   0   8   1    11179.28    10225.22    510.54 o 
   1   8   1     1176.63      914.95    194.98 o 
   2   8   1    26531.80    24944.63    436.69 o 
   3   8   1       73.49      310.86     53.95 o 
   4   8   1    84773.33    84855.78    929.65 o 
   5   8   1      907.38      878.57     86.92 o 
   6   8   1    12282.19    12102.78    253.43 o 
   7   8   1     2379.26     2250.39    125.66 o 
   8   8   1        8.50       84.39     95.20 o 
   9   8   1    10413.56    10474.92    426.10 o 
  10   8   1      108.43      217.12    133.65 o 
  11   8   1     2724.34     2721.41    271.07 o 
  12   8   1     1063.03      940.20    224.80 o 
  13   8   1    11348.25    12842.12    789.42 o 
 -14   9   1       18.96      166.18    238.33 o 
 -13   9   1        5.87      -21.57    196.08 o 
 -12   9   1       14.42      -76.53    177.68 o 
 -11   9   1      307.22      145.43    147.24 o 
 -10   9   1     3894.54     3708.26    266.18 o 
  -9   9   1    15716.20    16647.59    487.58 o 
  -8   9   1    10757.84    11451.09    386.08 o 
  -7   9   1     1954.14     1731.19    124.67 o 
  -6   9   1    13694.58    12903.91    328.70 o 
  -5   9   1       14.41      -22.50     85.31 o 
  -4   9   1    18838.55    18763.17    398.27 o 
  -3   9   1     1188.30     1077.94     84.84 o 
  -2   9   1     2986.77     2602.67    165.52 o 
  -1   9   1      238.30      320.76    106.17 o 
   0   9   1     6816.18     6565.29    307.23 o 
   1   9   1     4322.48     3309.21    265.88 o 
   2   9   1     2759.26     2999.58    153.12 o 
   3   9   1    55539.97    55853.83    628.13 o 
   4   9   1     1403.64     1249.13    108.50 o 
   5   9   1    45561.00    45116.73    626.49 o 
   6   9   1      487.21      487.93     79.88 o 
   7   9   1     4370.49     5007.76    203.58 o 
   8   9   1     3542.74     3407.55    206.23 o 
   9   9   1     1347.89     1296.55    226.29 o 
  10   9   1      478.62      712.07    187.86 o 
  11   9   1      477.88      240.55    163.10 o 
  12   9   1     4456.73     5038.43    403.43 o 
  13   9   1       45.27      -42.76    273.79 o 
 -13  10   1       49.04      133.82    212.35 o 
 -12  10   1      945.47     1023.98    255.34 o 
 -11  10   1       97.04       31.44    157.45 o 
 -10  10   1      565.57      234.18    149.91 o 
  -9  10   1     3085.01     2684.27    243.76 o 
  -8  10   1     5733.22     6582.98    315.47 o 
  -7  10   1     1650.10     2005.03    154.55 o 
  -6  10   1     5589.54     5419.12    294.30 o 
  -5  10   1     7590.95     7347.57    252.69 o 
  -4  10   1     4290.02     4414.67    170.39 o 
  -3  10   1     3058.70     2925.52    190.49 o 
  -2  10   1     3128.46     3037.28    177.48 o 
  -1  10   1       86.06       36.18     89.35 o 
   0  10   1     2788.11     3029.18    187.45 o 
   1  10   1     4423.84     4745.13    346.01 o 
   2  10   1     7299.16     7094.81    231.22 o 
   3  10   1      331.57      456.83     71.29 o 
   4  10   1    14662.50    13852.78    303.10 o 
   5  10   1      645.71      688.92    111.21 o 
   6  10   1     1453.42     1922.06    122.90 o 
   7  10   1       27.96       -4.66     84.21 o 
   8  10   1     1050.15      898.22    143.28 o 
   9  10   1       31.83      208.47    144.64 o 
  10  10   1      404.63      434.77    176.70 o 
  11  10   1     1859.33     1552.27    253.53 o 
  12  10   1      571.25      437.10    233.70 o 
 -12  11   1      727.74      860.41    236.58 o 
 -11  11   1        0.77      -32.91    161.70 o 
 -10  11   1     5577.09     6079.02    360.16 o 
  -9  11   1      171.23      134.20    127.56 o 
  -8  11   1     2844.29     2741.86    202.31 o 
  -7  11   1        2.56       54.00     95.09 o 
  -6  11   1        0.40      286.27    123.59 o 
  -5  11   1     8316.73     8211.41    325.38 o 
  -4  11   1      141.89      172.35     73.40 o 
  -3  11   1     5665.64     5838.73    189.15 o 
  -2  11   1      146.09      340.54     94.22 o 
  -1  11   1     2021.02     1891.97    203.59 o 
   0  11   1     3629.17     4006.45    196.77 o 
   1  11   1    10750.94    11055.61    454.17 o 
   2  11   1     2899.49     2888.45    245.62 o 
   3  11   1     5180.68     5173.58    197.49 o 
   4  11   1       33.66      -55.28     73.75 o 
   5  11   1     1681.62     1808.88    169.55 o 
   6  11   1       56.50       60.11    100.36 o 
   7  11   1      667.18      582.68    155.37 o 
   8  11   1     5797.80     6511.14    320.65 o 
   9  11   1     1982.05     2602.24    260.19 o 
  10  11   1      923.42     1093.51    208.54 o 
  11  11   1     4651.97     5029.48    401.67 o 
  12  11   1      325.69      -74.46    204.44 o 
 -12  12   1     1935.56     2302.72    301.47 o 
 -11  12   1      639.04      603.84    212.32 o 
 -10  12   1      928.38     1018.53    199.08 o 
  -9  12   1     2570.41     2463.69    302.33 o 
  -8  12   1       35.09      -57.65    108.53 o 
  -7  12   1     1172.41     1225.03    207.61 o 
  -6  12   1     6419.46     6612.29    365.25 o 
  -5  12   1      741.86      832.94    143.16 o 
  -4  12   1     8054.44     7848.92    264.14 o 
  -3  12   1     2613.44     2725.90    153.35 o 
  -2  12   1    13654.25    13195.12    324.10 o 
  -1  12   1     8982.03     8446.14    389.45 o 
   0  12   1    17329.65    16838.34    436.99 o 
   1  12   1    23351.87    22494.00    581.54 o 
   2  12   1     2969.92     3437.90    189.81 o 
   3  12   1     3000.99     3368.41    165.97 o 
   4  12   1      266.81      248.45    109.19 o 
   5  12   1      108.82       35.67     99.33 o 
   6  12   1       41.97      223.53    128.18 o 
   7  12   1     2929.23     3094.50    294.90 o 
   8  12   1     1144.48      974.99    230.09 o 
   9  12   1     9705.82    10594.91    448.72 o 
  10  12   1     2533.40     2092.32    266.68 o 
  11  12   1      491.67      554.87    216.57 o 
 -11  13   1        5.63      -46.85    201.17 o 
 -10  13   1     1611.16     1485.44    271.50 o 
  -9  13   1     5908.42     5726.48    419.16 o 
  -8  13   1     4935.76     5153.25    472.37 o 
  -7  13   1     1368.75     1166.93    218.38 o 
  -6  13   1       14.47     -111.16    155.74 o 
  -5  13   1    12177.73    12087.26    475.38 o 
  -4  13   1     4037.82     4577.39    218.78 o 
  -3  13   1     7097.82     6489.90    263.93 o 
  -2  13   1     7300.09     7113.24    251.59 o 
  -1  13   1    13327.55    13469.68    615.50 o 
   0  13   1    13331.08    13848.58    965.94 o 
   1  13   1     8374.70     8265.18    372.54 o 
   2  13   1     1552.39     1693.94    152.87 o 
   3  13   1       89.23      -44.45     82.54 o 
   4  13   1       24.14      -13.47    102.17 o 
   5  13   1      499.48      320.40    142.43 o 
   6  13   1     2811.84     2995.46    348.42 o 
   7  13   1     4807.47     4972.83    275.54 o 
   8  13   1    10911.23    11629.50    541.50 o 
   9  13   1     3850.66     3757.73    378.55 o 
  10  13   1     2681.04     3234.83    373.14 o 
 -10  14   1     1268.40     1163.17    255.42 o 
  -9  14   1     1827.15     1528.20    252.10 o 
  -8  14   1      954.94      898.74    200.96 o 
  -7  14   1     2196.71     1943.84    316.93 o 
  -6  14   1    16208.08    17063.96    884.03 o 
  -5  14   1     1275.89      917.85    190.42 o 
  -4  14   1     8387.58     8584.79    375.93 o 
  -3  14   1       25.45      -29.03     94.28 o 
  -2  14   1     1672.47     1690.75    149.85 o 
  -1  14   1    13470.04    13680.79    722.81 o 
   0  14   1    17300.04    17754.14    768.01 o 
   1  14   1     4052.95     4189.55    342.06 o 
   2  14   1     2760.78     3085.40    190.75 o 
   3  14   1       93.08      165.28    109.99 o 
   4  14   1      801.07      572.91    180.81 o 
   5  14   1      145.10       -9.82    152.61 o 
   6  14   1     3451.29     3479.81    450.96 o 
   7  14   1     3597.60     3594.36    288.13 o 
   8  14   1     2277.82     2500.76    280.73 o 
   9  14   1     6293.69     6694.39    483.01 o 
  -9  15   1     1810.86     1494.88    389.69 o 
  -8  15   1     3658.61     3153.72    428.57 o 
  -7  15   1     2050.31     2133.15    344.56 o 
  -6  15   1      559.22      305.16    216.59 o 
  -5  15   1     6904.25     7410.35    426.70 o 
  -4  15   1     3346.17     3663.00    426.24 o 
  -3  15   1        0.01      -63.12    152.56 o 
  -2  15   1     1113.79      940.31    159.72 o 
  -1  15   1     1944.38     2623.18    359.02 o 
   0  15   1     4439.52     4696.68    514.17 o 
   1  15   1     6398.83     6871.91    594.41 o 
   2  15   1      546.73      502.23    160.20 o 
   3  15   1      300.88      180.67    155.21 o 
   4  15   1       11.95      -49.77    152.19 o 
   5  15   1     2139.40     2041.51    292.18 o 
   6  15   1       52.26      147.42    201.54 o 
   7  15   1     6284.90     6105.55    620.57 o 
   8  15   1     2639.32     3284.45    327.95 o 
  -7  16   1     6554.93     6640.11    519.37 o 
  -6  16   1     9625.06    10413.80    652.20 o 
  -5  16   1        6.54     -177.23    177.23 o 
  -4  16   1     1252.08      816.44    205.78 o 
  -3  16   1      148.20      289.30    197.64 o 
  -2  16   1      545.78      248.81    177.04 o 
  -1  16   1     3479.82     3185.53   1003.35 o 
   0  16   1     3780.60     3186.49    526.55 o 
   1  16   1        3.93     -189.16    329.44 o 
   2  16   1     1774.08     1361.10    239.90 o 
   3  16   1     2735.50     2457.10    350.33 o 
   4  16   1     1276.28     1093.10    291.69 o 
   5  16   1      126.17      266.96    214.99 o 
   6  16   1     4709.68     4329.20    461.75 o 
   7  16   1        0.63      -71.68    241.26 o 
  -5  17   1     4377.84     5264.36    466.67 o 
  -4  17   1       51.46        0.05    271.23 o 
  -3  17   1     1647.28     1104.06    307.53 o 
  -2  17   1      649.59      -10.31    204.55 o 
  -1  17   1       43.24     -158.61    158.61 o 
   0  17   1      118.07      708.46    385.07 o 
   1  17   1     4112.57     4235.58    499.37 o 
   2  17   1     3321.90     3361.01    409.19 o 
   3  17   1     2679.82     1889.72    488.15 o 
   4  17   1      234.75      149.78    256.78 o 
   5  17   1     4325.68     4598.92    527.98 o 
  -2  18   1     1661.52     1252.15    361.56 o 
  -1  18   1      295.66      596.70    200.99 o 
   0  18   1     1099.46      134.75    465.15 o 
   1  18   1     1242.37      643.33    246.72 o 
   2  18   1     3669.41     3438.88    456.24 o 
 -16   0   2     1931.87     1916.79    365.30 o 
 -15   0   2     5884.39     5714.36    510.70 o 
 -14   0   2    10635.18    12481.08    935.02 o 
 -13   0   2    33330.66    34960.42   1755.00 o 
 -12   0   2      337.83      323.34    212.98 o 
 -11   0   2       76.73       45.14    133.41 o 
 -10   0   2     1935.84     1632.70    351.16 o 
  -9   0   2     1254.15      908.44    159.43 o 
  -8   0   2     1904.65     1949.77    185.72 o 
  -7   0   2    42584.68    40532.22    725.09 o 
  -6   0   2    56822.02    56942.06    861.83 o 
  -5   0   2    37815.75    34675.45    579.84 o 
  -4   0   2    46752.06    49529.10    663.09 o 
  -3   0   2      353.90      542.72     61.44 o 
  -2   0   2    31726.19    35114.43    371.94 o 
  -1   0   2   114549.12   119251.81   2478.70 o 
   0   0   2    60357.89    58295.50    667.11 o 
   1   0   2    51943.81    52650.75    448.48 o 
   2   0   2      229.82      158.09     48.59 o 
   3   0   2   109058.84   116738.69   1188.57 o 
   4   0   2    12929.35    12393.30    261.96 o 
   5   0   2      375.90      381.32     78.39 o 
   6   0   2     7421.93     6817.95    309.22 o 
   7   0   2      953.59      793.36    134.94 o 
   8   0   2    68113.84    66657.25   1328.38 o 
   9   0   2    57352.39    56464.17   1237.32 o 
  10   0   2    16735.17    16723.69    900.68 o 
  11   0   2     2125.49     2309.73    629.41 o 
  12   0   2     4219.22     3992.10    468.73 o 
  13   0   2    15133.18    14898.99   1100.72 o 
  14   0   2     5933.38     6104.35    842.26 o 
  15   0   2     1569.84     2868.78    573.70 o 
 -16   1   2     1261.53     1058.70    286.47 o 
 -15   1   2    12013.65    13574.50    614.60 o 
 -14   1   2    16977.22    17399.94    788.59 o 
 -13   1   2     1377.05     1909.81    192.81 o 
 -12   1   2    13813.10    13157.39    373.40 o 
 -11   1   2     2620.38     2503.13    178.89 o 
 -10   1   2     3320.47     3350.86    206.17 o 
  -9   1   2    12098.91    11470.42    299.09 o 
  -8   1   2       25.22       57.75     67.04 o 
  -7   1   2     5818.09     6787.03    254.09 o 
  -6   1   2     3506.99     3009.77    143.19 o 
  -5   1   2   154844.78   158419.22   1368.93 o 
  -4   1   2      185.15      283.60     37.67 o 
  -3   1   2     1013.54      863.10     44.97 o 
  -2   1   2    35531.69    35643.17    262.37 o 
  -1   1   2    66039.46    64509.72    667.22 o 
   0   1   2    48866.30    47803.04    447.26 o 
   1   1   2    27204.81    27309.10    203.36 o 
   2   1   2     1550.70     1507.04     50.81 o 
   3   1   2     1419.94     1329.91     56.31 o 
   4   1   2      118.25      111.72     37.05 o 
   5   1   2     6595.78     7504.41    169.47 o 
   6   1   2      134.97      229.14     55.81 o 
   7   1   2    89426.25    88891.20    899.49 o 
   8   1   2    19069.59    18577.86    369.09 o 
   9   1   2    51374.51    51347.46    834.06 o 
  10   1   2     2312.30     2605.90    214.98 o 
  11   1   2      260.78      366.85    137.91 o 
  12   1   2    13572.00    14537.03    905.90 o 
  13   1   2     5187.61     5428.12    455.83 o 
  14   1   2      965.49      509.61    226.07 o 
  15   1   2      436.07      523.94    258.05 o 
 -16   2   2      197.43        9.43    221.62 o 
 -15   2   2     2925.24     3005.67    371.52 o 
 -14   2   2     2291.78     2402.13    316.01 o 
 -13   2   2    20549.16    21464.54    905.50 o 
 -12   2   2     4786.01     5253.74    294.53 o 
 -11   2   2      924.65      862.35    113.46 o 
 -10   2   2     1499.46     1213.18    121.18 o 
  -9   2   2      394.34      160.82     70.01 o 
  -8   2   2       99.74      163.16     67.40 o 
  -7   2   2    42337.14    43763.97    543.73 o 
  -6   2   2    34125.42    34711.36    406.05 o 
  -5   2   2     2949.19     3234.38     91.60 o 
  -4   2   2    15415.93    15326.43    198.15 o 
  -3   2   2     6418.69     6924.99    103.91 o 
  -2   2   2      569.77      576.57     43.21 o 
  -1   2   2    63113.29    62917.83    510.46 o 
   0   2   2     6344.45     6997.23     74.76 o 
   1   2   2      890.56     1136.38     36.44 o 
   2   2   2     1415.76     1493.36     44.59 o 
   3   2   2    13369.04    12806.67    140.53 o 
   4   2   2    13193.93    13326.39    174.02 o 
   5   2   2     4414.39     4206.56    128.68 o 
   6   2   2     5948.12     5742.60    176.81 o 
   7   2   2     1247.40     1309.89    105.22 o 
   8   2   2    40250.19    40667.29    808.55 o 
   9   2   2    27849.50    28664.22    500.32 o 
  10   2   2     3282.99     3146.91    204.64 o 
  11   2   2        1.76     -114.69    114.69 o 
  12   2   2     1343.94     1038.83    237.15 o 
  13   2   2     2178.96     2104.40    274.50 o 
  14   2   2     6893.68     6990.63    536.09 o 
  15   2   2     3619.14     3590.40    847.75 o 
 -16   3   2       14.77     -185.91    185.91 o 
 -15   3   2     3434.25     3422.31    343.26 o 
 -14   3   2     7620.96     6862.45    543.50 o 
 -13   3   2       47.59      238.36    124.19 o 
 -12   3   2     8106.06     7580.44    352.81 o 
 -11   3   2    11703.02    12554.28    386.43 o 
 -10   3   2      600.63      511.39    100.01 o 
  -9   3   2     2144.87     2242.98    152.97 o 
  -8   3   2     3333.59     3200.68    165.84 o 
  -7   3   2      198.89      215.07     63.75 o 
  -6   3   2    34442.13    35237.00    439.43 o 
  -5   3   2     6699.77     7247.07    237.07 o 
  -4   3   2     1302.17     1363.32     60.91 o 
  -3   3   2     2647.41     3115.06    110.16 o 
  -2   3   2     2842.28     2704.41     71.17 o 
  -1   3   2      279.95      206.86     41.75 o 
   0   3   2      562.63      419.76     59.66 o 
   1   3   2   148890.64   146490.88    946.52 o 
   2   3   2    16677.87    17326.69    163.79 o 
   3   3   2    18050.05    18269.39    188.52 o 
   4   3   2      720.77      795.73     49.02 o 
   5   3   2     7666.31     7098.38    169.09 o 
   6   3   2    42381.08    42801.48    456.91 o 
   7   3   2    28700.21    28260.93    396.39 o 
   8   3   2      256.33      359.25     76.05 o 
   9   3   2     3247.12     3568.04    215.79 o 
  10   3   2     3411.16     3847.98    280.23 o 
  11   3   2     3183.00     3418.03    446.85 o 
  12   3   2       16.16      -94.07    133.94 o 
  13   3   2     3472.22     3391.84    455.51 o 
  14   3   2     1106.10      832.09    251.94 o 
  15   3   2     5122.38     5831.15    605.59 o 
 -15   4   2        2.44     -161.37    169.96 o 
 -14   4   2        0.94       78.83    159.93 o 
 -13   4   2     7817.16     7621.69    423.63 o 
 -12   4   2    10662.27    11742.16    426.09 o 
 -11   4   2    12646.96    13230.92    415.51 o 
 -10   4   2     6755.94     6901.74    268.66 o 
  -9   4   2    10774.46    11194.99    262.17 o 
  -8   4   2       50.41      120.78     71.07 o 
  -7   4   2    34340.41    32200.74    480.76 o 
  -6   4   2     1643.75     1694.15    103.87 o 
  -5   4   2    28918.77    27695.60    304.95 o 
  -4   4   2      187.91      500.44     42.94 o 
  -3   4   2       35.42      113.39     31.49 o 
  -2   4   2     1853.13     1780.85     88.37 o 
  -1   4   2     5402.41     5154.54    133.22 o 
   0   4   2    17434.06    16876.17    301.25 o 
   1   4   2      757.32      875.03     48.31 o 
   2   4   2    39544.15    41990.29    337.89 o 
   3   4   2      915.58      568.64     39.65 o 
   4   4   2    19575.69    17210.24    203.83 o 
   5   4   2    27320.34    26137.70    288.31 o 
   6   4   2    20105.90    20064.53    338.84 o 
   7   4   2    13882.56    14199.38    297.44 o 
   8   4   2     2499.48     2422.35    140.08 o 
   9   4   2     4926.64     4948.89    230.37 o 
  10   4   2     2086.35     1966.29    185.73 o 
  11   4   2     3868.25     2709.46    263.80 o 
  12   4   2       12.85       56.56    158.08 o 
  13   4   2     3911.30     5088.48    448.79 o 
  14   4   2     7438.49     8126.13    573.43 o 
 -15   5   2       28.03        8.64    180.94 o 
 -14   5   2      761.52      412.00    177.41 o 
 -13   5   2     1100.10      676.16    190.55 o 
 -12   5   2    11641.08    12156.25    512.42 o 
 -11   5   2      278.11      435.10    129.33 o 
 -10   5   2    12625.74    13306.55    368.84 o 
  -9   5   2     3551.71     3520.68    188.88 o 
  -8   5   2    13837.48    12931.21    290.93 o 
  -7   5   2      102.94       33.96     52.63 o 
  -6   5   2     4728.88     4932.93    139.20 o 
  -5   5   2      336.33      514.32     50.37 o 
  -4   5   2    18827.78    17905.13    248.34 o 
  -3   5   2     6153.46     6838.23    184.26 o 
  -2   5   2    13552.48    13853.60    196.58 o 
  -1   5   2    36342.15    36024.83    638.53 o 
   0   5   2     2891.28     3708.79    159.84 o 
   1   5   2    74884.86    76432.29    687.88 o 
   2   5   2     7980.31     8345.46    140.09 o 
   3   5   2    36957.19    34678.09    328.44 o 
   4   5   2    36230.38    35312.81    337.96 o 
   5   5   2    41288.47    43676.62    409.00 o 
   6   5   2    18969.65    18799.49    278.53 o 
   7   5   2    13440.92    12598.63    213.77 o 
   8   5   2     3419.06     3218.85    168.04 o 
   9   5   2     3716.88     2976.92    169.80 o 
  10   5   2      799.74      546.46    132.17 o 
  11   5   2        3.17        9.01    138.28 o 
  12   5   2     2002.71     1786.75    303.73 o 
  13   5   2     1538.78     1108.57    250.01 o 
  14   5   2     4330.96     4463.81    447.90 o 
 -15   6   2       10.71      102.55    194.40 o 
 -14   6   2     1120.31     1145.36    231.61 o 
 -13   6   2     1150.09     1508.08    225.84 o 
 -12   6   2     2971.24     3370.68    297.70 o 
 -11   6   2    11980.18    11195.57    470.40 o 
 -10   6   2     8481.48     8174.23    279.37 o 
  -9   6   2    14887.11    14647.23    326.17 o 
  -8   6   2     1949.83     2217.49    134.09 o 
  -7   6   2     4159.23     3874.81    136.87 o 
  -6   6   2    10861.44    10304.33    201.06 o 
  -5   6   2    10822.44    12021.46    204.78 o 
  -4   6   2     1435.12     1362.70    103.18 o 
  -3   6   2     6721.86     7008.03    221.49 o 
  -2   6   2     5751.86     4796.40    132.54 o 
  -1   6   2      484.42      679.65    200.55 o 
   0   6   2     2800.56     3053.40    199.35 o 
   1   6   2     7086.94     7280.48    214.69 o 
   2   6   2    19156.69    18701.78    329.99 o 
   3   6   2     9364.46     8484.13    192.51 o 
   4   6   2    12408.58    12401.18    213.29 o 
   5   6   2    11047.13    11956.42    191.35 o 
   6   6   2     6077.90     6040.88    155.78 o 
   7   6   2     1944.44     1734.86    115.03 o 
   8   6   2      354.75      332.59     88.81 o 
   9   6   2      345.46      277.44    104.30 o 
  10   6   2      471.53      569.77    170.58 o 
  11   6   2     4937.96     5608.44    342.23 o 
  12   6   2      871.79      620.31    199.04 o 
  13   6   2     7612.43     7782.19    541.91 o 
  14   6   2     4021.90     4216.94    492.89 o 
 -15   7   2      223.94      412.13    252.61 o 
 -14   7   2        8.09       -9.79    183.56 o 
 -13   7   2        5.32       -3.41    142.41 o 
 -12   7   2     1973.48     1626.06    212.83 o 
 -11   7   2     2330.32     2074.93    275.93 o 
 -10   7   2     7991.30     7561.48    371.45 o 
  -9   7   2     7193.63     6813.06    244.82 o 
  -8   7   2     3289.74     2966.22    157.71 o 
  -7   7   2      132.38      219.60     59.32 o 
  -6   7   2     2607.50     2336.86    131.44 o 
  -5   7   2     4617.72     3479.68    150.79 o 
  -4   7   2     1072.85     1110.19    113.31 o 
  -3   7   2    10222.37     9807.58    217.77 o 
  -2   7   2       96.21      212.05     63.71 o 
  -1   7   2    11802.33    10808.25    582.94 o 
   0   7   2     6885.36     6746.95    342.71 o 
   1   7   2     1806.77     1795.44    157.77 o 
   2   7   2    11368.04    11737.19    206.46 o 
   3   7   2     3413.70     3316.09    138.00 o 
   4   7   2     2399.32     2306.22    101.15 o 
   5   7   2    18547.36    18178.40    267.34 o 
   6   7   2     1105.42     1175.66    101.44 o 
   7   7   2      352.01      304.20     78.84 o 
   8   7   2      810.40      777.14    111.67 o 
   9   7   2      132.69       -6.16    105.20 o 
  10   7   2      697.21      775.50    150.80 o 
  11   7   2     1124.64      868.88    182.64 o 
  12   7   2     4946.56     4887.57    400.53 o 
  13   7   2      843.19      385.73    302.56 o 
  14   7   2       35.33      178.79    378.87 o 
 -14   8   2       56.24       84.15    199.83 o 
 -13   8   2       91.81       21.75    185.47 o 
 -12   8   2      482.38      402.75    170.87 o 
 -11   8   2     5362.79     5041.02    378.96 o 
 -10   8   2      997.47      854.70    181.23 o 
  -9   8   2     9459.08     8814.05    360.53 o 
  -8   8   2     7748.00     7588.74    231.95 o 
  -7   8   2     2032.11     1907.95    120.39 o 
  -6   8   2      822.61      758.88    163.58 o 
  -5   8   2     5205.50     5231.14    312.47 o 
  -4   8   2     1421.80     1323.47    107.08 o 
  -3   8   2    22567.77    20852.11    326.40 o 
  -2   8   2    19485.07    21198.15    574.89 o 
  -1   8   2     7446.41     6617.18    494.02 o 
   0   8   2     4621.65     4672.55    315.42 o 
   1   8   2       83.30       29.20    119.35 o 
   2   8   2      565.89      863.92     94.26 o 
   3   8   2    23636.64    22507.64    387.45 o 
   4   8   2     5230.69     5477.56    207.13 o 
   5   8   2      500.20      571.30    122.20 o 
   6   8   2      424.75      367.53     63.02 o 
   7   8   2     9311.05     9526.94    265.44 o 
   8   8   2        9.40       51.67     96.15 o 
   9   8   2     1006.73      868.56    214.96 o 
  10   8   2     4952.84     4415.36    321.88 o 
  11   8   2      277.95      360.08    167.30 o 
  12   8   2     2237.02     2074.33    296.51 o 
  13   8   2      336.55     -166.71    246.29 o 
 -14   9   2       28.14      121.33    212.37 o 
 -13   9   2      793.50     1364.70    271.64 o 
 -12   9   2       43.92      185.09    175.82 o 
 -11   9   2     4146.49     4101.31    344.47 o 
 -10   9   2     2916.54     2434.62    239.81 o 
  -9   9   2    16872.91    17696.15    474.35 o 
  -8   9   2     1611.92     1611.62    171.10 o 
  -7   9   2      637.40      413.78     97.58 o 
  -6   9   2     1108.30      848.00    147.42 o 
  -5   9   2     1945.07     1988.64    187.08 o 
  -4   9   2    20897.22    20816.24    442.86 o 
  -3   9   2    23123.57    22137.09    362.95 o 
  -2   9   2     4084.28     3490.44    211.50 o 
  -1   9   2    26629.80    26084.38    733.67 o 
   0   9   2       89.69       75.76     79.29 o 
   1   9   2    11052.49    11472.41    453.12 o 
   2   9   2     9643.50     9457.63    362.78 o 
   3   9   2       32.34       46.84     59.20 o 
   4   9   2     1203.64     1310.73    120.65 o 
   5   9   2     7747.27     7370.07    243.62 o 
   6   9   2     9513.70    10457.36    253.22 o 
   7   9   2      935.20      965.92    117.34 o 
   8   9   2       52.34      125.12    104.10 o 
   9   9   2     2730.04     2439.41    263.21 o 
  10   9   2     1693.45     1275.08    222.66 o 
  11   9   2    14382.88    14073.07    619.58 o 
  12   9   2        7.95      193.68    199.18 o 
  13   9   2        4.87        6.64    249.74 o 
 -13  10   2      134.68      -36.49    190.94 o 
 -12  10   2     7614.87     7143.02    488.13 o 
 -11  10   2     1124.50      924.09    227.32 o 
 -10  10   2     1466.05     1550.55    204.49 o 
  -9  10   2      276.75      748.05    167.56 o 
  -8  10   2     9630.04    10095.84    438.98 o 
  -7  10   2     5447.98     5573.16    264.46 o 
  -6  10   2      674.64      767.44    167.00 o 
  -5  10   2     1844.24     1621.93    176.75 o 
  -4  10   2     5358.90     5511.54    238.73 o 
  -3  10   2    26232.39    25926.13    387.20 o 
  -2  10   2    25355.29    24610.50    436.34 o 
  -1  10   2        2.74      109.87     96.72 o 
   0  10   2     2929.78     2956.87    201.44 o 
   1  10   2      269.32       63.57    122.64 o 
   2  10   2     5496.33     6391.13    279.32 o 
   3  10   2    16956.86    16078.99    275.57 o 
   4  10   2      494.73      578.93     97.74 o 
   5  10   2     6938.96     7469.28    263.85 o 
   6  10   2     1331.84     1318.49    142.12 o 
   7  10   2     9616.55    10041.80    497.46 o 
   8  10   2      247.47      258.36    138.33 o 
   9  10   2     2573.73     3178.59    292.64 o 
  10  10   2    11412.51    11149.72    555.51 o 
  11  10   2       81.18      -32.34    175.74 o 
  12  10   2     2586.14     2469.46    319.07 o 
 -13  11   2     1835.07      972.83    323.11 o 
 -12  11   2       10.19       69.93    198.71 o 
 -11  11   2     3498.52     3786.83    311.66 o 
 -10  11   2     1877.61     1721.90    212.93 o 
  -9  11   2     2099.08     2229.10    259.43 o 
  -8  11   2     4807.62     5198.09    252.54 o 
  -7  11   2     3242.74     3242.96    285.09 o 
  -6  11   2     4652.27     5159.08    297.02 o 
  -5  11   2      562.04      467.39    123.57 o 
  -4  11   2    13121.13    13341.82    345.60 o 
  -3  11   2    12040.03    12034.67    244.69 o 
  -2  11   2     8687.08     8479.42    249.22 o 
  -1  11   2     3842.47     3901.55    267.82 o 
   0  11   2     3464.23     3135.48    212.52 o 
   1  11   2    21206.18    21771.35    562.45 o 
   2  11   2     8782.28     8500.54    267.64 o 
   3  11   2     1294.25     1286.20    104.77 o 
   4  11   2       13.34      -74.77     74.77 o 
   5  11   2     2337.08     2098.42    177.81 o 
   6  11   2    21769.14    23506.88    731.76 o 
   7  11   2       98.20      163.16    100.39 o 
   8  11   2       14.39      -65.72    126.32 o 
   9  11   2     3978.51     4310.43    327.33 o 
  10  11   2     2054.77     2467.07    298.52 o 
  11  11   2     6278.82     6962.73    471.79 o 
  12  11   2        4.13     -137.71    193.41 o 
 -12  12   2     5512.59     5605.69    473.51 o 
 -11  12   2      684.62      554.11    189.95 o 
 -10  12   2      167.89      162.05    154.69 o 
  -9  12   2      329.64      400.07    173.69 o 
  -8  12   2     3641.82     3725.01    228.22 o 
  -7  12   2     8444.89     8741.90    441.05 o 
  -6  12   2       79.30      143.29    141.01 o 
  -5  12   2      400.27      395.54    120.61 o 
  -4  12   2      211.18       88.08     91.41 o 
  -3  12   2    17251.63    16787.68    343.13 o 
  -2  12   2     8203.42     8029.87    257.08 o 
  -1  12   2      922.45      635.24    146.36 o 
   0  12   2     3258.61     2944.31    243.48 o 
   1  12   2       25.29      -25.51    118.72 o 
   2  12   2     9130.27     8888.02    283.53 o 
   3  12   2     1639.80     1924.80    140.42 o 
   4  12   2      693.83      722.34    170.48 o 
   5  12   2     6733.38     7063.12    363.76 o 
   6  12   2      689.51      724.98    125.23 o 
   7  12   2     1763.03     1627.20    243.37 o 
   8  12   2      150.76      219.82    147.37 o 
   9  12   2     1625.16     1642.59    232.54 o 
  10  12   2     2357.17     2152.86    301.31 o 
  11  12   2      405.19      502.04    212.30 o 
 -11  13   2     1800.93     2592.29    402.51 o 
 -10  13   2      760.26      752.96    231.05 o 
  -9  13   2      667.67      263.89    171.22 o 
  -8  13   2     2781.97     2647.61    208.29 o 
  -7  13   2      531.85      458.37    191.59 o 
  -6  13   2      664.93     1270.08    347.20 o 
  -5  13   2      670.77      498.98    156.60 o 
  -4  13   2     3019.62     2802.76    271.36 o 
  -3  13   2     4205.04     4595.35    185.93 o 
  -2  13   2      201.14      212.06     94.94 o 
  -1  13   2      128.63      248.93    118.32 o 
   0  13   2      376.05      489.26    183.77 o 
   1  13   2     4619.39     3617.95    282.77 o 
   2  13   2       16.10       75.38     97.58 o 
   3  13   2       60.37      102.42     96.95 o 
   4  13   2       77.89       -0.87    108.82 o 
   5  13   2     1851.53     1772.86    265.33 o 
   6  13   2     1476.24     1458.24    207.69 o 
   7  13   2      313.35      296.37    156.92 o 
   8  13   2      347.29      450.41    348.37 o 
   9  13   2       21.65     -108.78    188.33 o 
  10  13   2     1516.53     1319.86    243.90 o 
 -10  14   2       77.55      138.71    196.31 o 
  -9  14   2      192.84      212.39    177.69 o 
  -8  14   2        7.09      -46.29    222.26 o 
  -7  14   2     1735.83     1679.17    316.68 o 
  -6  14   2     1351.56     1299.62    236.99 o 
  -5  14   2      891.55      837.30    183.00 o 
  -4  14   2     1066.57      871.96    169.78 o 
  -3  14   2       85.51      -86.46     97.62 o 
  -2  14   2      698.73      716.48    114.00 o 
  -1  14   2     2810.55     2819.28    351.36 o 
   0  14   2      452.61      294.50    175.09 o 
   1  14   2      594.11      552.23    164.01 o 
   2  14   2      222.41      181.73    112.96 o 
   3  14   2     1047.42      707.75    172.92 o 
   4  14   2     4993.52     4874.63    371.06 o 
   5  14   2       56.89       96.79    163.66 o 
   6  14   2       81.03      -70.15    178.32 o 
   7  14   2     1317.00      820.35    209.43 o 
   8  14   2      498.70      169.28    190.94 o 
   9  14   2     1987.49     2526.46    332.83 o 
  -9  15   2       24.45       46.97    189.46 o 
  -8  15   2      565.82      622.97    286.76 o 
  -7  15   2      226.21      172.42    220.22 o 
  -6  15   2      619.03      720.12    217.19 o 
  -5  15   2     2390.52     2045.47    245.94 o 
  -4  15   2     1100.38     1406.57    241.22 o 
  -3  15   2     3226.42     3501.23    367.94 o 
  -2  15   2     1211.51      962.75    165.39 o 
  -1  15   2       80.41      274.66    235.84 o 
   0  15   2     6736.65     7093.82    582.13 o 
   1  15   2       44.56      -35.01    128.06 o 
   2  15   2        4.55       45.01    129.91 o 
   3  15   2     1751.93     1846.46    312.80 o 
   4  15   2     2011.43     1821.81    306.85 o 
   5  15   2        9.39      133.31    178.91 o 
   6  15   2      246.68      361.43    227.22 o 
   7  15   2     1894.59     1683.62    251.01 o 
   8  15   2      997.14     1124.15    250.76 o 
  -8  16   2      305.76      100.58    381.40 o 
  -7  16   2      176.49      265.96    245.24 o 
  -6  16   2     1706.60     1374.80    448.20 o 
  -5  16   2      152.79      145.78    198.92 o 
  -4  16   2     3531.69     3325.84    316.76 o 
  -3  16   2     3535.11     3958.03    597.91 o 
  -2  16   2      582.63      259.96    240.58 o 
  -1  16   2     1964.27     1329.23    333.59 o 
   0  16   2      596.21      977.84    314.06 o 
   1  16   2      736.17      551.90    328.18 o 
   2  16   2       71.44      -99.18    177.88 o 
   3  16   2        2.00      203.39    180.81 o 
   4  16   2      629.36      534.22    225.76 o 
   5  16   2     1249.74      924.46    273.68 o 
   6  16   2      794.36      750.62    266.00 o 
  -6  17   2       38.54     -237.31    237.31 o 
  -5  17   2     1263.81      972.94    282.36 o 
  -4  17   2     3363.15     4291.12    723.24 o 
  -3  17   2     3042.72     3027.38    353.85 o 
  -2  17   2     1614.56     1979.13    268.30 o 
  -1  17   2      502.88      221.74    209.76 o 
   0  17   2      530.70      285.19    453.25 o 
   1  17   2      385.49      456.76    216.43 o 
   2  17   2       26.81     -317.00    357.71 o 
   3  17   2        3.71      173.56    257.30 o 
   4  17   2       50.18      153.45    235.11 o 
  -2  18   2     1144.91     1012.87    297.08 o 
  -1  18   2      219.90       39.93    235.75 o 
   0  18   2       38.52     -393.65    660.07 o 
   1  18   2       27.54     -153.53    306.05 o 
 -16   1   3      727.43      749.28    254.35 o 
 -15   1   3      696.75      389.21    178.73 o 
 -14   1   3      462.94      463.68    172.72 o 
 -13   1   3      268.09      250.13    114.52 o 
 -12   1   3     3385.79     3422.05    229.39 o 
 -11   1   3      868.51      596.40    113.94 o 
 -10   1   3      315.33       90.46     78.43 o 
  -9   1   3     4495.32     4451.22    198.89 o 
  -8   1   3     1018.62     1047.10    110.62 o 
  -7   1   3     2466.45     1916.86    115.82 o 
  -6   1   3      191.06      270.57     56.34 o 
  -5   1   3       71.50      -28.12     39.78 o 
  -4   1   3    10947.29    12202.77    180.98 o 
  -3   1   3     9132.64    10046.83    131.26 o 
  -2   1   3     1631.08     1548.24     46.44 o 
  -1   1   3      431.10      407.63     28.97 o 
   0   1   3    11585.46    11163.26    107.32 o 
   1   1   3     3656.02     3451.19     62.80 o 
   2   1   3    17942.60    18059.09    194.15 o 
   3   1   3     1407.78     1163.04     59.63 o 
   4   1   3      534.76      726.71     57.16 o 
   5   1   3      370.71      246.04     55.73 o 
   6   1   3     2824.89     2966.39    160.70 o 
   7   1   3     4440.77     5264.26    219.69 o 
   8   1   3      917.36      799.91    131.57 o 
   9   1   3      636.61      352.09    118.88 o 
  10   1   3     4521.83     4425.72    292.47 o 
  11   1   3       58.18     -129.38    129.38 o 
  12   1   3        1.90       21.22    151.14 o 
  13   1   3      590.19      671.80    218.63 o 
  14   1   3       29.53      268.96    262.49 o 
 -16   2   3     2108.86     1594.34    308.10 o 
 -15   2   3     1230.46     1086.00    212.31 o 
 -14   2   3      239.63      -54.70    144.00 o 
 -13   2   3     7158.97     7205.93    366.40 o 
 -12   2   3     5662.85     5787.59    266.87 o 
 -11   2   3     4410.96     4440.63    234.63 o 
 -10   2   3     1946.17     1443.59    130.16 o 
  -9   2   3      926.61      828.90     96.15 o 
  -8   2   3    29082.89    30346.95    435.97 o 
  -7   2   3      107.50      188.11     65.18 o 
  -6   2   3     8470.39     8500.85    181.99 o 
  -5   2   3     9629.59    10769.88    155.76 o 
  -4   2   3    11094.46    11745.89    165.29 o 
  -3   2   3   111980.18   114734.06    755.43 o 
  -2   2   3    30762.33    30761.90    231.58 o 
  -1   2   3    10520.79     9696.04    105.57 o 
   0   2   3     9165.79     9407.28     94.26 o 
   1   2   3    16306.85    15964.86    139.59 o 
   2   2   3     6026.99     6131.84     92.41 o 
   3   2   3      209.05      186.48     33.07 o 
   4   2   3    22783.51    22607.80    281.51 o 
   5   2   3     2862.50     2692.86    135.13 o 
   6   2   3    21913.65    22283.91    388.66 o 
   7   2   3      846.31      680.92     96.65 o 
   8   2   3      343.48      355.14     92.54 o 
   9   2   3    10051.99     9524.79    359.26 o 
  10   2   3       11.65      -32.23    116.06 o 
  11   2   3     1796.39     1608.23    239.39 o 
  12   2   3      313.04      278.73    200.01 o 
  13   2   3      539.82      420.03    222.30 o 
  14   2   3     3735.99     3410.66    392.17 o 
 -16   3   3     7228.46     7418.60    512.30 o 
 -15   3   3      393.38       41.61    228.50 o 
 -14   3   3      186.28       88.12    165.06 o 
 -13   3   3     4180.21     4278.41    292.00 o 
 -12   3   3    11363.73    11718.74    409.86 o 
 -11   3   3     3568.87     3686.82    227.95 o 
 -10   3   3      577.69      524.31     98.84 o 
  -9   3   3    25423.26    24696.70    499.23 o 
  -8   3   3     4455.13     3968.40    179.73 o 
  -7   3   3    35148.42    36694.37    489.37 o 
  -6   3   3      846.29      733.87     74.73 o 
  -5   3   3     3232.66     2978.11    116.26 o 
  -4   3   3    59307.68    61892.80    544.17 o 
  -3   3   3     2683.64     2717.65    101.54 o 
  -2   3   3    68915.84    69144.37    499.44 o 
  -1   3   3      258.18      433.31     35.06 o 
   0   3   3     6098.57     7362.65    106.26 o 
   1   3   3    75415.27    74678.65    497.18 o 
   2   3   3     9963.14     9178.93    107.36 o 
   3   3   3     1484.98     1090.69     52.50 o 
   4   3   3      115.53      129.92     36.45 o 
   5   3   3    52133.39    52284.48    465.32 o 
   6   3   3      928.70      757.60     80.54 o 
   7   3   3     1132.27      979.74    102.27 o 
   8   3   3      420.27      321.62     83.34 o 
   9   3   3       38.24      228.65     91.14 o 
  10   3   3    20225.75    21400.13    873.06 o 
  11   3   3     4626.99     4415.80    580.22 o 
  12   3   3        0.11      -12.39    166.16 o 
  13   3   3      669.68      742.04    234.64 o 
  14   3   3     1795.66     1223.73    290.93 o 
 -16   4   3      478.66      744.66    228.14 o 
 -15   4   3     2998.54     2635.93    325.38 o 
 -14   4   3      409.80      384.59    179.68 o 
 -13   4   3     1918.31     1674.04    204.64 o 
 -12   4   3     8381.36     8793.45    363.35 o 
 -11   4   3       16.97      135.53    107.51 o 
 -10   4   3       37.46      -15.70     85.46 o 
  -9   4   3     9491.34     9195.14    298.13 o 
  -8   4   3    26564.07    26787.01    460.96 o 
  -7   4   3      301.06      629.99     91.42 o 
  -6   4   3     6727.46     5693.78    172.81 o 
  -5   4   3    29068.53    27862.33    345.27 o 
  -4   4   3    24758.06    24159.77    298.28 o 
  -3   4   3   137152.66   138077.56   1120.73 o 
  -2   4   3     1726.48     1563.00     62.43 o 
  -1   4   3     5114.26     5626.14    114.64 o 
   0   4   3      123.31      267.26     43.47 o 
   1   4   3    23835.69    22408.13    239.10 o 
   2   4   3     5248.62     6246.10     96.21 o 
   3   4   3    15241.72    14982.80    183.57 o 
   4   4   3    10218.28    10270.38    176.29 o 
   5   4   3    13253.60    12888.86    209.69 o 
   6   4   3    49625.86    48770.34    571.34 o 
   7   4   3     2216.09     2413.85    140.21 o 
   8   4   3      183.40      104.08     77.68 o 
   9   4   3    15422.85    16813.36    436.87 o 
  10   4   3     3753.85     3578.41    287.14 o 
  11   4   3     2051.32     1525.57    232.96 o 
  12   4   3     4022.04     3466.16    344.28 o 
  13   4   3     3931.37     3819.11    551.00 o 
  14   4   3     1637.19     1500.77    313.87 o 
 -15   5   3      569.00      738.15    222.85 o 
 -14   5   3       14.52     -170.62    170.62 o 
 -13   5   3      802.55      760.89    183.26 o 
 -12   5   3     3058.57     2458.49    233.09 o 
 -11   5   3    14221.23    14267.61    407.77 o 
 -10   5   3     6148.76     6380.79    258.98 o 
  -9   5   3     6368.67     6863.28    244.58 o 
  -8   5   3     6177.26     6620.43    221.35 o 
  -7   5   3    26472.61    26067.72    376.60 o 
  -6   5   3     6102.63     5569.76    153.06 o 
  -5   5   3     4001.48     4683.35    135.33 o 
  -4   5   3    40110.63    38249.59    448.89 o 
  -3   5   3     8898.80     8769.34    171.85 o 
  -2   5   3    62825.09    59664.54    812.76 o 
  -1   5   3    10113.46    11240.84    260.37 o 
   0   5   3    14206.28    13229.81    309.09 o 
   1   5   3     3501.04     3694.11    117.11 o 
   2   5   3     2210.29     1990.62     69.04 o 
   3   5   3     5510.75     5780.20    104.18 o 
   4   5   3    11958.35    11530.84    189.20 o 
   5   5   3    35041.90    35375.71    489.36 o 
   6   5   3     7277.25     7750.93    186.45 o 
   7   5   3       18.45      136.40     70.18 o 
   8   5   3     1319.07     1261.74    127.88 o 
   9   5   3     1938.04     2117.29    186.03 o 
  10   5   3     5250.52     5199.93    315.31 o 
  11   5   3     4151.01     4017.89    320.02 o 
  12   5   3     2056.37     1588.68    253.17 o 
  13   5   3        0.85      -57.28    209.96 o 
  14   5   3     3384.63     1974.34    352.28 o 
 -15   6   3     6524.78     6898.90    805.46 o 
 -14   6   3     4132.69     4170.38    473.94 o 
 -13   6   3      113.20       45.04    152.90 o 
 -12   6   3     2421.06     2118.04    231.01 o 
 -11   6   3     6819.62     6719.99    331.78 o 
 -10   6   3    15170.69    15496.94    361.52 o 
  -9   6   3    37500.79    38101.88    553.85 o 
  -8   6   3     6575.45     5839.86    209.76 o 
  -7   6   3     3549.63     3709.23    133.46 o 
  -6   6   3     2942.21     2506.45    104.96 o 
  -5   6   3     5583.24     5282.17    259.85 o 
  -4   6   3     2510.44     2343.93    136.64 o 
  -3   6   3    44479.47    43856.78    586.60 o 
  -2   6   3    23344.15    24763.27    300.64 o 
  -1   6   3     8112.78     7208.20    175.44 o 
   0   6   3     7775.98     7032.63    237.70 o 
   1   6   3     1357.03     1371.12     87.80 o 
   2   6   3       72.39       -3.19     40.74 o 
   3   6   3     9531.65     9428.68    237.19 o 
   4   6   3    10618.34    10588.67    201.02 o 
   5   6   3     1612.67     1404.15     86.94 o 
   6   6   3     6657.49     6916.84    197.67 o 
   7   6   3     5320.17     5387.26    194.21 o 
   8   6   3     2396.77     2271.44    151.55 o 
   9   6   3     2512.21     2417.07    277.16 o 
  10   6   3     1825.45     1993.86    211.50 o 
  11   6   3       18.61       91.19    137.04 o 
  12   6   3    10698.06    13532.85    621.72 o 
  13   6   3     4221.25     3045.28    372.73 o 
 -15   7   3     6768.06     7029.96    594.34 o 
 -14   7   3     1618.88     1380.67    242.30 o 
 -13   7   3     2022.15     1440.51    213.29 o 
 -12   7   3     1759.63     1449.55    201.49 o 
 -11   7   3     7056.20     7373.14    389.21 o 
 -10   7   3    19243.96    19407.71    641.23 o 
  -9   7   3      773.43      411.22     92.33 o 
  -8   7   3     5581.58     6138.45    211.28 o 
  -7   7   3     1159.60      759.29     76.89 o 
  -6   7   3    12575.63    13086.57    271.08 o 
  -5   7   3     4740.22     5439.09    329.30 o 
  -4   7   3      224.80      -35.81     82.74 o 
  -3   7   3     8668.76     8830.96    205.05 o 
  -2   7   3     9406.83     9788.86    331.40 o 
  -1   7   3    83367.06    82584.21   1318.68 o 
   0   7   3       47.02       79.55     68.91 o 
   1   7   3     7482.74     7235.67    174.29 o 
   2   7   3    36533.71    35774.54    469.01 o 
   3   7   3     2617.91     2583.61    116.84 o 
   4   7   3    37594.33    38159.69    462.24 o 
   5   7   3     4691.66     4696.87    143.41 o 
   6   7   3      799.16      677.82     77.99 o 
   7   7   3     8633.42     9218.16    265.12 o 
   8   7   3       50.72      114.94     91.42 o 
   9   7   3      410.09      586.84    132.00 o 
  10   7   3      144.99      319.03    144.46 o 
  11   7   3    11485.15    13067.67    551.34 o 
  12   7   3     5855.35     6681.50    468.91 o 
  13   7   3     2599.07     2452.00    575.31 o 
 -14   8   3     8958.80    10179.41    571.43 o 
 -13   8   3     2224.50     2147.78    287.29 o 
 -12   8   3       90.96        0.50    173.74 o 
 -11   8   3    21572.18    22995.54    837.80 o 
 -10   8   3     4799.69     4675.15    396.36 o 
  -9   8   3    47330.43    49719.33    757.00 o 
  -8   8   3       29.52      -40.41     65.71 o 
  -7   8   3      515.12      339.34     77.72 o 
  -6   8   3     3402.47     3737.52    259.50 o 
  -5   8   3     1259.03     1242.59    152.39 o 
  -4   8   3     1767.71     1985.21    132.00 o 
  -3   8   3      533.95      272.04     62.26 o 
  -2   8   3    37902.07    38585.77    717.64 o 
  -1   8   3     1850.04     1876.61    194.31 o 
   0   8   3    38058.76    38092.29    718.36 o 
   1   8   3     4106.38     4155.32    175.26 o 
   2   8   3     1163.25      948.89     87.07 o 
   3   8   3    42396.75    40398.63    517.48 o 
   4   8   3     6002.60     6013.22    196.74 o 
   5   8   3      562.35      462.34     70.46 o 
   6   8   3      268.96      296.16     69.35 o 
   7   8   3     3503.37     3585.34    223.06 o 
   8   8   3     2612.32     2640.61    227.34 o 
   9   8   3        8.94      -37.07    123.41 o 
  10   8   3     5852.33     5704.44    364.81 o 
  11   8   3     2467.22     2918.03    378.88 o 
  12   8   3    11578.72    14933.23    740.28 o 
  13   8   3     3396.02     2934.59    525.15 o 
 -14   9   3     1011.53      913.22    256.19 o 
 -13   9   3     1099.36     1071.08    281.45 o 
 -12   9   3     1837.74     1391.44    269.17 o 
 -11   9   3     2810.11     3133.17    342.29 o 
 -10   9   3    28112.56    29616.90   1219.59 o 
  -9   9   3      365.53      545.79    137.88 o 
  -8   9   3     9908.30    10421.28    343.13 o 
  -7   9   3      942.94     1200.38    118.19 o 
  -6   9   3     1763.27     1850.22    233.04 o 
  -5   9   3       31.16       96.82     85.38 o 
  -4   9   3      174.82      221.34     68.86 o 
  -3   9   3    14098.86    12374.34    260.53 o 
  -2   9   3     6311.56     6077.52    203.69 o 
  -1   9   3    39633.78    39655.81    862.06 o 
   0   9   3     2786.59     2617.82    242.33 o 
   1   9   3    25210.69    25183.13    633.11 o 
   2   9   3    25029.14    24734.17    388.49 o 
   3   9   3     4682.92     4611.52    193.89 o 
   4   9   3    15979.62    15095.71    291.64 o 
   5   9   3     1200.99     1207.34    119.34 o 
   6   9   3      450.46      433.02     93.08 o 
   7   9   3      752.32      677.71    115.39 o 
   8   9   3     1371.27      930.08    160.26 o 
   9   9   3      188.01      194.04    153.89 o 
  10   9   3        2.30     -145.61    145.61 o 
  11   9   3     9874.79    11202.38    588.82 o 
  12   9   3     3846.79     3839.94    410.39 o 
 -13  10   3      878.08      308.18    201.36 o 
 -12  10   3       19.27     -165.51    183.84 o 
 -11  10   3     5735.41     5441.49    448.28 o 
 -10  10   3      429.18      721.17    177.17 o 
  -9  10   3    13387.15    13812.25    443.23 o 
  -8  10   3      302.58      250.25    107.52 o 
  -7  10   3     3790.44     3455.66    283.58 o 
  -6  10   3      260.98      359.12    103.70 o 
  -5  10   3       71.29      366.54    126.87 o 
  -4  10   3      145.57      144.83     92.01 o 
  -3  10   3       64.18      -45.31     53.62 o 
  -2  10   3    11336.63    11666.79    392.92 o 
  -1  10   3     7319.43     8610.63    524.81 o 
   0  10   3    14318.74    13652.63    499.40 o 
   1  10   3     6752.65     6592.84    260.73 o 
   2  10   3     4130.49     4566.35    169.13 o 
   3  10   3     1429.22     1093.68    110.88 o 
   4  10   3     4981.44     5410.58    221.40 o 
   5  10   3        0.53      -63.90     89.32 o 
   6  10   3        2.30      147.63     86.33 o 
   7  10   3     1978.36     1716.04    171.60 o 
   8  10   3     2633.74     1860.39    224.58 o 
   9  10   3       40.26       11.66    156.08 o 
  10  10   3    10001.65    10627.48    535.25 o 
  11  10   3      394.57      348.26    193.58 o 
  12  10   3     6730.24     7599.66    588.71 o 
 -13  11   3       74.90      -41.49    197.35 o 
 -12  11   3        4.23       41.59    199.89 o 
 -11  11   3       60.59     -161.38    161.38 o 
 -10  11   3     2339.33     1812.79    275.72 o 
  -9  11   3      485.96      593.23    158.93 o 
  -8  11   3     4767.44     4636.46    273.31 o 
  -7  11   3     4235.11     5526.64    392.03 o 
  -6  11   3     4284.24     4338.56    299.38 o 
  -5  11   3     8413.62     8661.98    372.49 o 
  -4  11   3     2145.90     2074.93    168.81 o 
  -3  11   3        0.18       77.93     66.67 o 
  -2  11   3      976.66     1163.86    136.15 o 
  -1  11   3     3147.04     2789.49    226.96 o 
   0  11   3    11089.04    10177.50    409.43 o 
   1  11   3     9436.57    10160.18    305.71 o 
   2  11   3     1511.38     1898.98    129.51 o 
   3  11   3     3334.02     3280.90    166.59 o 
   4  11   3      179.30       58.14     95.83 o 
   5  11   3      497.17      514.21    102.17 o 
   6  11   3       68.22      183.55     89.27 o 
   7  11   3     4745.99     4390.12    261.60 o 
   8  11   3      604.74      518.36    157.84 o 
   9  11   3     5884.56     7005.78    417.25 o 
  10  11   3      425.00      953.22    267.86 o 
  11  11   3     2541.76     2230.76    311.99 o 
 -12  12   3        7.78     -184.22    184.22 o 
 -11  12   3      157.88        9.12    202.51 o 
 -10  12   3     1502.56     1279.58    249.84 o 
  -9  12   3      954.15      773.05    171.74 o 
  -8  12   3     2297.52     2785.66    273.07 o 
  -7  12   3    20206.41    19995.43    669.47 o 
  -6  12   3     4570.97     4162.53    345.75 o 
  -5  12   3    10345.49    11226.98    482.35 o 
  -4  12   3      684.81      737.95    147.80 o 
  -3  12   3     1340.73     1427.15    126.29 o 
  -2  12   3     3648.15     4090.05    202.17 o 
  -1  12   3    16373.98    15748.29    474.10 o 
   0  12   3       19.61      238.52    275.07 o 
   1  12   3      182.04      468.61     95.94 o 
   2  12   3     5812.56     5716.05    208.95 o 
   3  12   3     9845.95    10203.09    417.17 o 
   4  12   3     6914.14     7297.68    290.95 o 
   5  12   3      141.94      219.50    100.05 o 
   6  12   3     7007.40     7023.08    298.81 o 
   7  12   3      844.48      805.72    151.24 o 
   8  12   3     9228.15     9965.91    447.43 o 
   9  12   3      473.61       92.38    164.15 o 
  10  12   3     6611.01     6997.32    468.49 o 
 -11  13   3     1564.68      769.34    302.77 o 
 -10  13   3       59.88      -11.22    188.22 o 
  -9  13   3      633.56      743.52    203.42 o 
  -8  13   3     3374.82     3302.11    211.76 o 
  -7  13   3     6138.38     5894.83    428.45 o 
  -6  13   3    21029.87    23059.56    614.80 o 
  -5  13   3    11469.69    11015.04    512.69 o 
  -4  13   3     7645.47     7728.05    328.17 o 
  -3  13   3      425.32      544.35    105.83 o 
  -2  13   3    10185.24    10640.17    308.11 o 
  -1  13   3     2841.27     2972.00    237.91 o 
   0  13   3     8888.08     8151.95    462.54 o 
   1  13   3     6551.53     6669.34    287.52 o 
   2  13   3      304.85      599.20    119.37 o 
   3  13   3     7439.08     8624.73    336.07 o 
   4  13   3     4427.49     4864.05    473.01 o 
   5  13   3     2067.78     2106.21    197.97 o 
   6  13   3      387.87      530.58    148.49 o 
   7  13   3     6471.42     7740.13    455.39 o 
   8  13   3     3528.87     3783.43    365.83 o 
   9  13   3     9095.05     9262.78    484.92 o 
  10  13   3      432.38      468.23    214.26 o 
 -10  14   3       13.38       10.73    198.09 o 
  -9  14   3        5.90       87.12    209.10 o 
  -8  14   3     1009.39     1290.58    304.02 o 
  -7  14   3    11915.11    12693.80    556.02 o 
  -6  14   3     7606.53     7310.08    508.74 o 
  -5  14   3    11528.64    12164.06    786.18 o 
  -4  14   3     1513.60     1394.79    201.68 o 
  -3  14   3     1724.91     1142.39    199.01 o 
  -2  14   3     2333.28     1933.19    225.56 o 
  -1  14   3     4241.43     3796.90    353.57 o 
   0  14   3      588.01      493.01    184.07 o 
   1  14   3     2117.51     1989.27    171.46 o 
   2  14   3    13237.86    13978.14    387.71 o 
   3  14   3     8343.14     9013.54    402.83 o 
   4  14   3     4216.15     4555.75    359.87 o 
   5  14   3     1048.23     1028.21    234.84 o 
   6  14   3     3741.67     3614.83    304.67 o 
   7  14   3     5542.26     5560.32    394.86 o 
   8  14   3    10007.01    10491.14    567.39 o 
   9  14   3      271.35      369.31    235.08 o 
  -9  15   3      271.18      117.01    173.99 o 
  -8  15   3      716.32      421.28    232.31 o 
  -7  15   3     1489.72      581.79    415.23 o 
  -6  15   3     7382.48     7295.60    441.78 o 
  -5  15   3     7710.34     7795.89    434.44 o 
  -4  15   3      727.68      448.30    168.63 o 
  -3  15   3       86.89     -143.86    162.68 o 
  -2  15   3      715.54      511.85    190.84 o 
  -1  15   3     1651.06     1339.48    229.24 o 
   0  15   3    10218.52    11578.36    590.57 o 
   1  15   3     6151.72     5922.64    278.89 o 
   2  15   3      708.03      262.17    169.12 o 
   3  15   3     9242.69     9760.33    729.16 o 
   4  15   3     1659.76     1467.12    236.87 o 
   5  15   3      689.83      562.53    207.30 o 
   6  15   3     4403.77     5678.65    369.35 o 
   7  15   3     4500.83     3936.79    388.53 o 
  -8  16   3     1099.34      649.85    245.55 o 
  -7  16   3     4481.16     3892.32    485.63 o 
  -6  16   3     1972.76     1992.02    320.69 o 
  -5  16   3      872.93      408.80    191.16 o 
  -4  16   3     3673.51     4420.46    348.10 o 
  -3  16   3      157.34       71.34    194.18 o 
  -2  16   3      447.42      479.99    209.85 o 
  -1  16   3     4350.10     3601.41    355.69 o 
   0  16   3     1359.28      875.02    335.59 o 
   1  16   3     3829.86     4389.84    414.63 o 
   2  16   3     8885.76    10021.99    558.07 o 
   3  16   3     2397.00     1897.56    372.03 o 
   4  16   3      385.10      591.33    234.71 o 
   5  16   3      249.28       87.00    205.34 o 
   6  16   3        3.56      125.29    169.62 o 
  -6  17   3     2135.71     2441.02    364.44 o 
  -5  17   3     3410.59     3049.78    368.21 o 
  -4  17   3      254.36      307.89    217.28 o 
  -3  17   3      494.17      226.70    221.42 o 
  -2  17   3      316.44      349.97    211.47 o 
  -1  17   3      156.61       -2.55    480.45 o 
   0  17   3     6906.03     4256.28   1239.88 o 
   1  17   3     5161.93     5255.12    458.55 o 
   2  17   3      980.25      964.46    284.58 o 
   3  17   3     5854.13     5943.22    608.39 o 
   4  17   3       75.12      -31.51    225.30 o 
  -1  18   3     1850.04     2142.67    590.23 o 
   0  18   3     3304.98     2757.30    577.87 o 
 -16   0   4     7060.65     7833.46    728.61 o 
 -15   0   4     2250.51     1839.61    361.57 o 
 -14   0   4    17242.75    17059.16   1134.77 o 
 -13   0   4     6923.92     7271.45    475.60 o 
 -12   0   4     2494.03     2166.49    267.63 o 
 -11   0   4     3497.73     3302.84    277.63 o 
 -10   0   4    36028.51    36248.63    907.15 o 
  -9   0   4     7109.10     7232.27    344.77 o 
  -8   0   4     5086.76     5079.59    258.97 o 
  -7   0   4    92019.27    89548.27   1209.19 o 
  -6   0   4    34808.93    35396.92    762.94 o 
  -5   0   4   226683.80   232682.84   3303.57 o 
  -4   0   4       80.14      106.57     61.95 o 
  -3   0   4       20.26      109.45     39.61 o 
  -2   0   4       61.04      165.39     43.98 o 
  -1   0   4    34992.98    37300.73    354.44 o 
   0   0   4    80879.84    83125.32    692.40 o 
   1   0   4      108.23       34.01     46.60 o 
   2   0   4   254645.98   269140.06   2218.87 o 
   3   0   4     1531.85     1270.60     98.96 o 
   4   0   4   156285.98   160050.50   1415.82 o 
   5   0   4    26713.47    26245.06    718.24 o 
   6   0   4      404.55      247.57     93.05 o 
   7   0   4    68137.70    68861.92   1220.77 o 
   8   0   4    17849.23    16206.29    614.33 o 
   9   0   4     1006.00      885.81    200.01 o 
  10   0   4     1202.71     1010.02    230.47 o 
  11   0   4      119.90      -66.85    447.40 o 
  12   0   4     1379.68     1508.17    373.89 o 
  13   0   4      415.35      263.30    343.99 o 
  14   0   4     3095.11     2656.50    605.26 o 
 -16   1   4     1048.18      581.10    242.33 o 
 -15   1   4     9180.81     8778.24    577.18 o 
 -14   1   4      432.69      409.74    140.71 o 
 -13   1   4      553.89      586.34    132.84 o 
 -12   1   4     7815.47     7782.62    313.88 o 
 -11   1   4    40700.07    40887.41    801.17 o 
 -10   1   4      872.65      993.92    112.10 o 
  -9   1   4     9783.19     9296.03    263.07 o 
  -8   1   4    14238.20    13420.43    298.19 o 
  -7   1   4     5261.43     4992.33    169.93 o 
  -6   1   4   256587.55   251711.45   2022.10 o 
  -5   1   4     1549.46     1200.17     88.52 o 
  -4   1   4    48526.89    48437.15    418.79 o 
  -3   1   4      938.31      946.13     48.26 o 
  -2   1   4    21284.04    22883.15    192.70 o 
  -1   1   4    14829.90    14061.36    134.39 o 
   0   1   4    56568.98    57839.55    357.07 o 
   1   1   4    13544.19    14193.84    149.88 o 
   2   1   4    34638.13    34358.37    302.06 o 
   3   1   4   112284.41   116881.97    797.80 o 
   4   1   4     1596.59     1584.77     79.29 o 
   5   1   4     3261.04     3501.07    144.11 o 
   6   1   4    32246.90    33991.92    487.22 o 
   7   1   4     3809.90     4227.09    215.32 o 
   8   1   4    11481.00    11536.15    518.99 o 
   9   1   4     7206.26     7288.70    340.39 o 
  10   1   4     4573.47     4083.28    293.60 o 
  11   1   4     2391.72     2126.15    254.72 o 
  12   1   4      486.55      145.23    248.97 o 
  13   1   4      664.57      589.87    298.83 o 
  14   1   4      142.08       73.42    243.76 o 
 -16   2   4      868.28      169.90    237.73 o 
 -15   2   4       52.52      225.83    165.69 o 
 -14   2   4     7850.57     8129.31    406.50 o 
 -13   2   4     9359.12     9749.33    492.40 o 
 -12   2   4     1758.61     1214.58    194.67 o 
 -11   2   4     8873.17     9179.75    304.24 o 
 -10   2   4     7683.85     7638.28    255.01 o 
  -9   2   4      878.75      682.79     94.02 o 
  -8   2   4     7582.35     8122.01    264.67 o 
  -7   2   4    39737.88    38787.83    493.18 o 
  -6   2   4     4473.70     4252.02    146.85 o 
  -5   2   4    29941.54    28845.88    306.02 o 
  -4   2   4    28833.10    29656.52    261.09 o 
  -3   2   4     3623.64     3380.43     74.71 o 
  -2   2   4    22610.16    23659.85    200.12 o 
  -1   2   4      395.43      171.24     24.79 o 
   0   2   4     1608.09     1182.44     46.88 o 
   1   2   4    32152.21    31032.49    248.93 o 
   2   2   4    70121.55    71326.45    492.61 o 
   3   2   4     2914.01     3172.90    100.12 o 
   4   2   4    15462.51    14790.07    215.48 o 
   5   2   4     4361.25     4406.47    205.42 o 
   6   2   4     1796.94     2159.98    135.14 o 
   7   2   4    15033.69    15034.02    356.98 o 
   8   2   4    22020.70    21320.31    692.64 o 
   9   2   4      103.08       72.78     95.45 o 
  10   2   4     1058.59      651.80    153.35 o 
  11   2   4     1777.49     1289.59    227.93 o 
  12   2   4      139.75     -136.62    180.12 o 
  13   2   4     1794.69     1122.10    264.73 o 
  14   2   4     6735.08     7328.25    559.77 o 
 -16   3   4      750.06      818.74    242.93 o 
 -15   3   4      411.26      610.68    185.63 o 
 -14   3   4     4045.55     3752.89    297.05 o 
 -13   3   4      611.50      488.30    136.86 o 
 -12   3   4    24833.90    25431.81    686.63 o 
 -11   3   4     1130.61     1212.06    155.78 o 
 -10   3   4      438.66      396.63     95.96 o 
  -9   3   4      337.85      335.23     84.98 o 
  -8   3   4      233.58      231.93     73.39 o 
  -7   3   4     4033.30     3604.93    161.98 o 
  -6   3   4    32485.18    32974.32    434.73 o 
  -5   3   4    21347.20    20795.20    243.54 o 
  -4   3   4    35615.05    34783.30    341.47 o 
  -3   3   4    45597.11    47043.26    374.23 o 
  -2   3   4     9400.35    10085.78    118.62 o 
  -1   3   4     4663.38     5170.52     80.47 o 
   0   3   4    63818.27    62620.41    426.99 o 
   1   3   4      830.36      525.23     36.61 o 
   2   3   4    10826.45    12181.99    159.20 o 
   3   3   4     4987.32     4765.13    113.18 o 
   4   3   4       68.62       74.98     42.35 o 
   5   3   4      104.14       57.34     51.44 o 
   6   3   4     1098.56     1016.41     97.82 o 
   7   3   4     3252.77     3176.66    161.96 o 
   8   3   4       12.21       24.94     82.88 o 
   9   3   4     9303.10     9397.38    508.52 o 
  10   3   4     2533.33     1776.72    232.29 o 
  11   3   4     1399.38     1024.52    215.36 o 
  12   3   4      163.79     -162.97    191.53 o 
  13   3   4     1600.15     1453.99    290.46 o 
  14   3   4      114.15      -82.82    210.34 o 
 -16   4   4      263.36      279.81    246.10 o 
 -15   4   4     5396.34     4568.84    408.73 o 
 -14   4   4     1680.95     1690.89    253.81 o 
 -13   4   4    22158.64    21739.38    541.41 o 
 -12   4   4     4433.01     4845.19    280.36 o 
 -11   4   4    15860.61    15983.02    454.83 o 
 -10   4   4     8434.07     8775.83    311.24 o 
  -9   4   4     3443.96     3486.32    203.75 o 
  -8   4   4    17592.21    16326.93    353.57 o 
  -7   4   4     1111.16     1142.44    133.20 o 
  -6   4   4       38.04       75.98     53.64 o 
  -5   4   4     8112.67     7851.85    157.71 o 
  -4   4   4    60128.16    60198.80    514.99 o 
  -3   4   4     1343.42     1002.72     51.77 o 
  -2   4   4    52170.72    50945.79    451.75 o 
  -1   4   4    50362.43    47293.29    438.11 o 
   1   4   4    69250.54    72996.17    544.70 o 
   2   4   4     2521.58     2167.97     78.32 o 
   3   4   4     8168.69     8529.23    147.47 o 
   4   4   4     4503.47     4284.31    131.19 o 
   5   4   4       71.52       16.37     45.66 o 
   6   4   4     5513.30     5116.89    249.47 o 
   7   4   4      126.73      210.70     73.73 o 
   8   4   4    13955.11    14734.03    387.04 o 
   9   4   4      684.02      437.65    132.38 o 
  10   4   4    10761.24    10856.59    485.28 o 
  11   4   4      759.75      292.52    161.11 o 
  12   4   4      717.63      484.06    217.27 o 
  13   4   4     2153.36     1835.70    320.71 o 
  14   4   4     2941.08     2520.24    376.21 o 
 -16   5   4     1953.18     1410.22    340.76 o 
 -15   5   4      374.24      163.16    207.50 o 
 -14   5   4    20545.20    20319.81    675.19 o 
 -13   5   4     2806.95     2856.26    381.52 o 
 -12   5   4    22097.38    23203.87    695.42 o 
 -11   5   4     5534.87     5915.63    296.36 o 
 -10   5   4      531.97      413.84     97.89 o 
  -9   5   4    12838.58    13265.76    332.47 o 
  -8   5   4     1412.74     1408.35    137.09 o 
  -7   5   4      431.75      283.20     68.44 o 
  -6   5   4      260.20       30.52     41.98 o 
  -5   5   4    30628.54    32599.45    438.80 o 
  -4   5   4     2091.97     1822.66     86.57 o 
  -3   5   4    68385.04    67204.34    777.04 o 
  -2   5   4    63801.13    60521.23    716.62 o 
  -1   5   4     3223.63     3740.33    104.91 o 
   0   5   4    59595.25    59725.46    494.20 o 
   1   5   4     1941.91     2028.16     75.22 o 
   2   5   4    40714.74    38576.92    377.69 o 
   3   5   4     6966.75     6880.31    142.51 o 
   4   5   4      192.83      229.11     47.17 o 
   5   5   4      484.69      402.87     65.77 o 
   6   5   4     2518.88     2709.84    167.90 o 
   7   5   4     5860.88     5981.43    220.96 o 
   8   5   4     3094.64     2979.53    200.64 o 
   9   5   4     9052.81     8701.41    414.29 o 
  10   5   4      172.39      229.15    152.53 o 
  11   5   4     5983.83     4736.19    349.43 o 
  12   5   4     1884.79     1734.23    272.16 o 
  13   5   4     4137.51     4058.11    425.02 o 
 -15   6   4     9543.07    10526.64    773.72 o 
 -14   6   4      129.96      398.37    173.74 o 
 -13   6   4     9158.77    10042.51    475.59 o 
 -12   6   4     3756.92     3713.35    313.72 o 
 -11   6   4     6408.94     6968.69    328.39 o 
 -10   6   4     8934.25     8687.11    279.44 o 
  -9   6   4      327.52      210.91     82.12 o 
  -8   6   4     9377.16     9042.19    260.40 o 
  -7   6   4     8594.71     7718.53    190.60 o 
  -6   6   4     3415.04     3256.34    147.34 o 
  -5   6   4       89.07      127.07     40.05 o 
  -4   6   4    18834.96    18277.77    341.16 o 
  -3   6   4    16396.16    15015.65    298.23 o 
  -2   6   4    13689.03    13919.23    237.60 o 
  -1   6   4    19906.66    19804.68    302.08 o 
   0   6   4     8284.08     8109.01    184.25 o 
   1   6   4    18688.70    18390.77    240.80 o 
   2   6   4     9821.68    10750.63    184.99 o 
   3   6   4    15670.64    14960.79    211.13 o 
   4   6   4     1255.85     1106.27     68.61 o 
   5   6   4     2139.51     2343.07    125.68 o 
   6   6   4    14980.65    15374.73    288.19 o 
   7   6   4     8205.81     8441.50    298.80 o 
   8   6   4     7816.75     9048.00    324.66 o 
   9   6   4      174.00      138.29    152.93 o 
  10   6   4     6707.95     5825.25    366.95 o 
  11   6   4      861.04      842.59    195.57 o 
  12   6   4     6658.32     7200.91    453.72 o 
  13   6   4      673.32     1457.74    335.71 o 
 -15   7   4      247.65      418.04    277.77 o 
 -14   7   4     2598.99     2495.06    323.90 o 
 -13   7   4      445.47       72.24    150.32 o 
 -12   7   4        9.36      152.99    130.81 o 
 -11   7   4     2714.00     2337.08    229.35 o 
 -10   7   4     3490.54     3488.20    214.02 o 
  -9   7   4     1811.40     1643.24    136.08 o 
  -8   7   4     3080.76     3116.64    157.02 o 
  -7   7   4       18.29      -24.74     51.95 o 
  -6   7   4     2019.76     1486.01    133.91 o 
  -5   7   4     1715.99     1478.70    157.45 o 
  -4   7   4     8898.19     8736.19    282.47 o 
  -3   7   4     5418.61     4895.14    169.50 o 
  -2   7   4    20149.40    19431.10    278.38 o 
  -1   7   4     7535.48     7727.10    222.06 o 
   0   7   4      491.00      327.32     68.92 o 
   1   7   4     2810.45     2351.43     83.94 o 
   2   7   4     2727.20     2841.71    106.80 o 
   3   7   4      159.14      180.05     51.26 o 
   4   7   4    12478.45    12698.72    246.49 o 
   5   7   4     5621.25     6231.07    180.62 o 
   6   7   4     1104.13     1125.36     99.49 o 
   7   7   4     1415.15     1413.02    169.08 o 
   8   7   4     6102.07     6366.29    310.47 o 
   9   7   4       40.82      240.67    123.23 o 
  10   7   4      253.38      158.55    143.96 o 
  11   7   4     4416.87     4315.38    710.98 o 
  12   7   4      545.41     1012.96    280.12 o 
  13   7   4     1913.25     2157.22    564.68 o 
 -15   8   4     2717.76     2256.79    410.80 o 
 -14   8   4      383.85      274.00    213.27 o 
 -13   8   4      287.13      151.67    173.42 o 
 -12   8   4      234.53       -2.97    153.68 o 
 -11   8   4        7.19      176.72    151.04 o 
 -10   8   4      821.57      521.28    155.73 o 
  -9   8   4    13925.96    13665.08    391.56 o 
  -8   8   4     3921.63     4013.36    193.57 o 
  -7   8   4     4832.28     4998.87    248.54 o 
  -6   8   4      295.57      342.49    114.04 o 
  -5   8   4      469.57      165.35     94.20 o 
  -4   8   4    21109.81    20684.95    410.05 o 
  -3   8   4     3497.48     3806.53    154.59 o 
  -2   8   4     2990.65     3320.22    132.13 o 
  -1   8   4     5104.62     4693.67    271.82 o 
   0   8   4    24503.78    23221.89    377.10 o 
   1   8   4     1026.75     1141.17    114.20 o 
   2   8   4     1558.02     1524.33     83.80 o 
   3   8   4     4296.60     4180.31    174.92 o 
   4   8   4     5438.89     5314.08    202.00 o 
   5   8   4     3569.62     3901.14    168.83 o 
   6   8   4    12684.10    12894.56    284.69 o 
   7   8   4     2375.09     2548.24    183.25 o 
   8   8   4        9.22      -83.59    120.08 o 
   9   8   4        4.93      107.88    136.81 o 
  10   8   4      325.90      361.78    175.14 o 
  11   8   4     1466.80      703.20    284.62 o 
  12   8   4     4359.85     5181.56    486.95 o 
 -14   9   4       52.20      181.95    219.05 o 
 -13   9   4     1272.01      951.52    239.01 o 
 -12   9   4     6606.42     6788.23    441.40 o 
 -11   9   4      477.87      563.29    172.65 o 
 -10   9   4     3251.19     2962.99    279.75 o 
  -9   9   4     2658.25     2187.86    217.03 o 
  -8   9   4    26644.98    27381.81    466.48 o 
  -7   9   4      208.32      196.76     81.94 o 
  -6   9   4     1041.84      556.41    129.09 o 
  -5   9   4    13554.76    13565.68    365.87 o 
  -4   9   4     2371.43     2146.27    150.13 o 
  -3   9   4     7035.68     7612.24    204.43 o 
  -2   9   4     6905.15     6976.30    282.82 o 
  -1   9   4    11700.51    11942.29    321.76 o 
   0   9   4    16990.86    16671.63    499.29 o 
   1   9   4     2701.58     2065.39    143.37 o 
   2   9   4       15.69      179.12     76.23 o 
   3   9   4      708.52      533.08     79.47 o 
   4   9   4    26024.62    24925.16    510.21 o 
   5   9   4    18618.49    18936.41    440.04 o 
   6   9   4      162.43      231.34     97.62 o 
   7   9   4     1095.95     1401.39    177.98 o 
   8   9   4      332.99      223.57    163.62 o 
   9   9   4     1884.43     2373.13    272.20 o 
  10   9   4     3301.12     2725.51    306.12 o 
  11   9   4      876.30     1131.19    274.05 o 
  12   9   4       82.96      405.36    245.30 o 
 -14  10   4      449.16      220.06    227.01 o 
 -13  10   4     4028.46     3759.36    382.00 o 
 -12  10   4      746.95     1096.64    246.57 o 
 -11  10   4     1310.43     1198.18    211.93 o 
 -10  10   4     1097.30      857.95    240.08 o 
  -9  10   4    20140.26    21677.60    773.53 o 
  -8  10   4     7431.00     6564.84    332.51 o 
  -7  10   4     3018.96     2883.52    281.21 o 
  -6  10   4      600.74      387.94    110.05 o 
  -5  10   4     1891.21     1849.56    164.28 o 
  -4  10   4    23794.96    25763.66    553.39 o 
  -3  10   4    10167.90     9830.85    233.43 o 
  -2  10   4      263.89      207.36     88.60 o 
  -1  10   4    11811.51    11273.64    352.09 o 
   0  10   4     3707.25     3108.98    277.93 o 
   1  10   4    16896.98    18008.51    466.83 o 
   2  10   4      375.94      398.08    102.67 o 
   3  10   4    16685.14    17489.21    291.73 o 
   4  10   4     8029.98     7857.51    265.93 o 
   5  10   4     6403.34     7059.90    243.53 o 
   6  10   4    17954.95    19316.96    427.83 o 
   7  10   4       51.49      258.02    127.92 o 
   8  10   4     3810.29     4315.17    328.88 o 
   9  10   4     1843.46     1647.79    246.74 o 
  10  10   4     1458.24     1227.72    232.14 o 
  11  10   4     2130.31     2204.13    320.10 o 
 -13  11   4     1931.35     1754.11    374.07 o 
 -12  11   4     4914.75     5468.56    532.04 o 
 -11  11   4      106.37      410.89    191.73 o 
 -10  11   4     1358.80     1077.25    241.64 o 
  -9  11   4     1987.12     1962.87    227.50 o 
  -8  11   4    14368.61    15088.98    403.15 o 
  -7  11   4     5475.64     5663.59    377.88 o 
  -6  11   4      455.18      444.93    142.10 o 
  -5  11   4    16723.20    15259.91    466.53 o 
  -4  11   4     1653.24     1262.01    145.90 o 
  -3  11   4    10031.05    10100.15    233.63 o 
  -2  11   4      361.98      391.84     94.01 o 
  -1  11   4     2235.68     2002.23    169.20 o 
   0  11   4    15277.00    16403.47    690.82 o 
   1  11   4      174.90      265.97    108.53 o 
   2  11   4     1758.23     1537.78    148.53 o 
   3  11   4        4.38        8.33     79.94 o 
   4  11   4    11341.42    11864.56    318.88 o 
   5  11   4    20277.77    21443.60    643.90 o 
   6  11   4      190.64      207.80    110.10 o 
   7  11   4      443.80      509.06    147.71 o 
   8  11   4       22.84       68.32    145.77 o 
   9  11   4     5429.63     6323.84    415.39 o 
  10  11   4     3554.27     3695.43    353.21 o 
  11  11   4       59.51      -69.98    263.03 o 
 -12  12   4      441.29      576.91    263.57 o 
 -11  12   4     1405.97      922.96    244.15 o 
 -10  12   4      907.34     1179.84    251.69 o 
  -9  12   4     1583.15     1598.20    216.59 o 
  -8  12   4     3425.97     4457.97    258.11 o 
  -7  12   4      918.73      840.46    182.79 o 
  -6  12   4      733.22      962.55    197.27 o 
  -5  12   4      309.63      256.25    125.17 o 
  -4  12   4     4114.46     3979.52    260.29 o 
  -3  12   4     7960.95     7851.91    257.51 o 
  -2  12   4      319.01      289.70    118.28 o 
  -1  12   4       37.36       69.94     93.44 o 
   0  12   4     3793.82     4301.00    427.00 o 
   1  12   4    10240.00    10020.02    384.04 o 
   2  12   4     4426.78     4062.65    254.34 o 
   3  12   4      377.88      494.36    116.13 o 
   4  12   4     1095.75     1134.46    147.30 o 
   5  12   4     1354.28     1306.59    158.02 o 
   6  12   4     7835.00     7927.40    314.35 o 
   7  12   4     1048.84      892.61    174.35 o 
   8  12   4     2725.08     2506.98    301.50 o 
   9  12   4      858.91      731.99    203.88 o 
  10  12   4     1011.80      782.72    242.30 o 
 -11  13   4     1694.52     1756.09    339.43 o 
 -10  13   4       65.99     -100.66    222.14 o 
  -9  13   4     1124.42     1027.33    208.03 o 
  -8  13   4       59.97       93.82    102.22 o 
  -7  13   4     3868.85     3449.76    399.02 o 
  -6  13   4     5197.87     5313.22    352.22 o 
  -5  13   4       15.47      -28.44    143.94 o 
  -4  13   4      789.43      716.86    176.59 o 
  -3  13   4        3.27      -25.13    102.48 o 
  -2  13   4     2620.25     2082.04    167.07 o 
  -1  13   4     1322.42      883.54    170.71 o 
   0  13   4     1982.94     1361.35    297.07 o 
   1  13   4     1349.17     1685.15    188.49 o 
   2  13   4      787.22     1034.76    135.78 o 
   3  13   4      930.31      723.67    186.03 o 
   4  13   4     1857.96     1608.09    153.93 o 
   5  13   4     2175.31     2315.05    315.04 o 
   6  13   4      207.57      169.80    154.62 o 
   7  13   4      152.12      179.78    161.82 o 
   8  13   4       44.05     -144.54    191.60 o 
   9  13   4     2256.70     2446.92    298.51 o 
 -10  14   4     1879.96     1309.85    379.53 o 
  -9  14   4       80.80      218.04    169.83 o 
  -8  14   4       19.71      -63.28    162.63 o 
  -7  14   4     2405.10     2151.38    264.53 o 
  -6  14   4      453.33      874.85    229.96 o 
  -5  14   4     3209.22     3336.00    286.99 o 
  -4  14   4        3.24     -138.12    138.12 o 
  -3  14   4     2597.43     2793.15    333.03 o 
  -2  14   4     1080.77      926.82    249.27 o 
  -1  14   4     1368.57     1246.31    162.99 o 
   0  14   4      664.48      316.78    346.80 o 
   1  14   4      115.90      250.11    132.67 o 
   2  14   4     3006.19     3202.14    246.71 o 
   3  14   4     1092.06     1344.40    196.14 o 
   4  14   4      162.12      174.92    166.01 o 
   5  14   4        9.17       59.68    132.64 o 
   6  14   4      322.29      367.80    166.67 o 
   7  14   4     1379.34      728.16    237.13 o 
   8  14   4      612.24      765.88    236.39 o 
  -9  15   4     3104.35     3061.22    296.24 o 
  -8  15   4     2759.63     2903.01    351.35 o 
  -7  15   4      373.43      289.45    184.80 o 
  -6  15   4     2314.28     1888.54    252.80 o 
  -5  15   4     1015.96      618.31    186.66 o 
  -4  15   4      344.06      473.25    167.52 o 
  -3  15   4      368.44       80.90    150.40 o 
  -2  15   4      532.70      425.32    198.00 o 
  -1  15   4     1405.89     1076.05    190.36 o 
   0  15   4     1181.28     1082.19    182.43 o 
   1  15   4     1447.85     1129.88    284.65 o 
   2  15   4      270.70      536.50    179.56 o 
   3  15   4     2578.07     2959.70    305.25 o 
   4  15   4        8.48        2.65    129.73 o 
   5  15   4      504.84      286.49    157.17 o 
   6  15   4      409.27      450.89    177.48 o 
   7  15   4      107.62      548.34    202.54 o 
  -8  16   4      789.40      672.11    280.77 o 
  -7  16   4     2354.40     1997.30    329.39 o 
  -6  16   4      255.90      364.23    208.62 o 
  -5  16   4     1451.59     1567.56    315.37 o 
  -4  16   4     1684.02     1710.06    258.78 o 
  -3  16   4       52.07      -17.37    197.57 o 
  -2  16   4     1160.29     1274.72    263.52 o 
  -1  16   4      855.08     1228.46    269.17 o 
   0  16   4      634.59      773.44    246.55 o 
   1  16   4     1521.21     1073.34    292.49 o 
   2  16   4     1491.54     1590.35    336.17 o 
   3  16   4       19.35      269.19    191.72 o 
   4  16   4     2504.90     3091.30    377.02 o 
   5  16   4      424.79      503.72    187.02 o 
  -5  17   4      221.99      253.50    240.69 o 
  -4  17   4     1577.15     1414.25    306.34 o 
  -3  17   4      118.38      361.03    226.88 o 
  -2  17   4      413.05      604.37    242.47 o 
  -1  17   4        9.09      237.39    248.79 o 
   0  17   4       31.44       69.79    159.77 o 
   1  17   4      160.99      256.68    231.74 o 
   2  17   4      528.51      333.37    450.56 o 
   3  17   4      310.25      120.13    271.14 o 
 -16   1   5      304.62      380.87    220.23 o 
 -15   1   5       13.53        3.84    143.00 o 
 -14   1   5      101.90      117.13    138.80 o 
 -13   1   5     2152.38     2140.93    197.61 o 
 -12   1   5      316.02       46.23    100.04 o 
 -11   1   5     3299.98     2614.41    177.20 o 
 -10   1   5     4328.06     4092.94    202.55 o 
  -9   1   5      326.19      321.18     73.56 o 
  -8   1   5    31081.68    31501.20    448.30 o 
  -7   1   5     1901.85     1814.98    113.43 o 
  -6   1   5     2322.77     2034.55    109.76 o 
  -5   1   5     4248.47     4497.69    138.85 o 
  -4   1   5     3056.41     2579.27     88.51 o 
  -3   1   5    20562.85    22711.95    208.70 o 
  -2   1   5       52.86      -28.04     28.04 o 
  -1   1   5    52563.38    53099.16    376.36 o 
   0   1   5    41019.78    43450.19    329.52 o 
   1   1   5     4965.01     4601.27    101.83 o 
   2   1   5     2090.49     2303.82     87.24 o 
   3   1   5     2984.81     3253.23    112.90 o 
   4   1   5    10287.97    10457.59    217.96 o 
   5   1   5       20.33       56.14     55.64 o 
   6   1   5      128.09      124.97     63.48 o 
   7   1   5      127.77       84.76     85.19 o 
   8   1   5        3.79      116.12     94.74 o 
   9   1   5     3812.94     3929.61    250.11 o 
  10   1   5      497.29      694.69    163.63 o 
  11   1   5       53.65       28.15    156.87 o 
  12   1   5      681.92      499.74    233.10 o 
  13   1   5     1144.48     1369.26    304.53 o 
  14   1   5      231.50      227.75    290.14 o 
 -16   2   5     1963.11     1758.77    319.00 o 
 -15   2   5      411.76      464.90    163.11 o 
 -14   2   5     6119.82     6097.22    405.97 o 
 -13   2   5       23.82       -7.12    121.76 o 
 -12   2   5     4031.21     3841.46    246.80 o 
 -11   2   5      551.45      438.83     99.38 o 
 -10   2   5      809.63      566.44     95.19 o 
  -9   2   5    31635.40    32379.50    460.37 o 
  -8   2   5     1753.95     1731.36    116.57 o 
  -7   2   5     1792.66     1668.70    110.99 o 
  -6   2   5      415.71      507.79     63.33 o 
  -5   2   5     9142.00     9967.30    215.39 o 
  -4   2   5    24791.24    24035.81    237.52 o 
  -3   2   5    12653.20    11978.47    136.67 o 
  -2   2   5     1787.47     1687.48     56.64 o 
  -1   2   5      815.89      851.77     45.43 o 
   0   2   5    99926.41   101438.69    675.08 o 
   1   2   5     1316.64     1120.31     60.85 o 
   2   2   5    13851.87    13363.28    180.67 o 
   3   2   5    14825.17    13745.10    212.35 o 
   4   2   5      156.60      165.72     51.04 o 
   5   2   5    37448.57    39370.75    515.31 o 
   6   2   5     4712.82     4926.00    206.53 o 
   7   2   5      685.00      432.61    116.78 o 
   8   2   5    10014.83     9863.57    368.20 o 
   9   2   5     2726.21     2528.45    220.02 o 
  10   2   5     4430.09     4971.45    381.36 o 
  11   2   5      349.56      311.97    203.33 o 
  12   2   5     3092.23     2847.27    345.00 o 
  13   2   5     1323.77     1480.89    301.46 o 
 -16   3   5      796.49     1163.97    294.96 o 
 -15   3   5        0.82       60.91    156.84 o 
 -14   3   5      649.06      530.52    153.22 o 
 -13   3   5    14341.04    14661.07    444.71 o 
 -12   3   5      659.66      451.76    133.91 o 
 -11   3   5     2666.33     2677.79    208.34 o 
 -10   3   5    32667.21    32072.20    804.93 o 
  -9   3   5     3473.25     2966.22    174.14 o 
  -8   3   5    59964.96    58519.28    728.19 o 
  -7   3   5       42.78      -16.27     54.39 o 
  -6   3   5      123.68      -21.62     49.64 o 
  -5   3   5    22381.32    21993.13    254.01 o 
  -4   3   5     7926.69     8050.77    136.13 o 
  -3   3   5    32404.40    32450.41    291.38 o 
  -2   3   5      395.82      106.03     28.22 o 
   0   3   5     1945.13     1318.35     51.39 o 
   1   3   5    29369.82    27726.68    251.90 o 
   2   3   5       33.66       68.64     34.62 o 
   3   3   5        0.22       23.20     38.15 o 
   4   3   5    63460.81    64872.93    633.33 o 
   5   3   5       14.13       40.62     47.59 o 
   6   3   5    26439.95    26539.68    413.11 o 
   7   3   5      401.78      348.52     84.51 o 
   8   3   5     8164.38     8024.52    291.78 o 
   9   3   5     6577.84     7119.31    398.26 o 
  10   3   5      106.23       30.30    134.82 o 
  11   3   5     1207.07      844.71    226.76 o 
  12   3   5      779.43      966.48    254.37 o 
  13   3   5     7966.39     8176.62    602.62 o 
 -16   4   5     4275.32     4624.05    437.53 o 
 -15   4   5      897.00      639.60    207.43 o 
 -14   4   5     1133.38      654.17    189.26 o 
 -13   4   5      106.79       90.05    127.65 o 
 -12   4   5     4628.53     4609.43    280.47 o 
 -11   4   5      215.90       93.05    106.10 o 
 -10   4   5     4244.08     4467.98    243.94 o 
  -9   4   5    38498.08    38619.17   1006.38 o 
  -8   4   5      731.21      564.50     98.19 o 
  -7   4   5    24908.26    24313.59    408.59 o 
  -6   4   5      877.20      770.87     74.49 o 
  -5   4   5     6330.84     5872.76    145.53 o 
  -4   4   5    30188.15    28621.97    339.00 o 
  -3   4   5     9166.17     9652.67    137.89 o 
  -2   4   5      502.84      276.09     33.50 o 
  -1   4   5     1685.96     1919.24     67.66 o 
   0   4   5   102638.17    99734.26    701.95 o 
   1   4   5     1378.92     1946.33     64.67 o 
   2   4   5       98.57      211.14     43.70 o 
   3   4   5    10932.16    10101.67    188.02 o 
   4   4   5     1341.66     1418.50     93.67 o 
   5   4   5    52111.64    52642.66    664.84 o 
   6   4   5    10954.85    11269.32    292.18 o 
   7   4   5     2408.85     2639.25    186.29 o 
   8   4   5     6338.98     6624.97    333.36 o 
   9   4   5        5.38      106.35    129.75 o 
  10   4   5     3231.37     3536.89    304.74 o 
  11   4   5        2.11     -148.81    148.81 o 
  12   4   5     7361.56     7827.28    567.19 o 
  13   4   5     2312.97     1904.22    342.39 o 
 -16   5   5      561.87      596.38    237.05 o 
 -15   5   5     1134.93      579.35    254.49 o 
 -14   5   5     3857.25     4024.10    380.17 o 
 -13   5   5     1818.72     1488.56    201.18 o 
 -12   5   5     1506.82     1080.93    195.45 o 
 -11   5   5     1726.69     1390.26    162.87 o 
 -10   5   5     8227.74     8716.89    309.83 o 
  -9   5   5     4131.80     4102.42    241.56 o 
  -8   5   5    39573.31    37913.47    801.27 o 
  -7   5   5     7109.85     6984.42    281.85 o 
  -6   5   5     3188.80     3322.64    124.83 o 
  -5   5   5       46.66      193.80     48.10 o 
  -4   5   5     1648.45     1857.13    102.88 o 
  -3   5   5    18125.77    15849.09    247.25 o 
  -2   5   5    42420.40    45012.37    415.04 o 
  -1   5   5     5173.23     4643.76    110.22 o 
   0   5   5     2130.62     2051.95     80.67 o 
   1   5   5    26532.41    25474.48    267.24 o 
   2   5   5     3102.06     3256.49    102.16 o 
   3   5   5     3170.99     2579.13    120.50 o 
   4   5   5    21445.80    21205.60    325.75 o 
   5   5   5     7806.74     8371.80    229.74 o 
   6   5   5     2244.71     2392.61    151.57 o 
   7   5   5    10617.13    11106.04    306.33 o 
   8   5   5     2655.90     2660.37    226.34 o 
   9   5   5     1293.41     1196.73    195.12 o 
  10   5   5     1601.50     1321.80    217.10 o 
  11   5   5     1105.06      947.75    303.68 o 
  12   5   5      583.90      675.70    215.43 o 
  13   5   5     4898.80     4394.96    465.24 o 
 -15   6   5     7819.03     7668.07    616.80 o 
 -14   6   5       12.72      203.59    168.70 o 
 -13   6   5     1450.84     1015.61    196.01 o 
 -12   6   5     1163.97      749.11    150.54 o 
 -11   6   5     1918.14     1732.47    184.16 o 
 -10   6   5    18970.54    18644.34    385.26 o 
  -9   6   5    10038.74     9615.21    293.39 o 
  -8   6   5     6709.90     6762.66    252.98 o 
  -7   6   5       18.11        3.50     53.66 o 
  -6   6   5    36688.61    35714.00    423.92 o 
  -5   6   5     3116.33     3324.53    134.24 o 
  -4   6   5     8925.94     9003.42    218.31 o 
  -3   6   5    27661.50    27539.75    474.75 o 
  -2   6   5     3201.79     3333.43    106.89 o 
  -1   6   5    27679.91    27497.42    332.65 o 
   0   6   5    25369.40    25144.96    306.56 o 
   1   6   5     2207.12     1972.54     82.94 o 
   2   6   5     2356.40     2345.10    124.95 o 
   3   6   5      174.70       96.90     47.26 o 
   4   6   5     4870.65     4861.29    160.90 o 
   5   6   5     7038.84     7345.31    235.50 o 
   6   6   5    28594.97    29329.06    455.72 o 
   7   6   5       37.83       82.00     94.40 o 
   8   6   5     1441.03     1533.93    191.39 o 
   9   6   5      766.22      628.05    158.93 o 
  10   6   5       12.93      169.91    151.44 o 
  11   6   5    11489.87    12710.98    563.61 o 
  12   6   5     4873.21     4946.69    417.57 o 
  13   6   5       19.34      310.17    295.13 o 
 -15   7   5     1035.97     1268.21    325.63 o 
 -14   7   5    10638.55    12679.65    940.86 o 
 -13   7   5      210.91      216.27    196.93 o 
 -12   7   5      330.19      447.30    158.01 o 
 -11   7   5    14305.36    13020.29    449.03 o 
 -10   7   5       25.25      -84.96     89.75 o 
  -9   7   5     1438.13     1604.18    116.00 o 
  -8   7   5     5184.21     4760.85    189.70 o 
  -7   7   5    27899.98    28070.58    387.39 o 
  -6   7   5      538.87      510.96     90.50 o 
  -5   7   5     1748.53     1383.41    101.90 o 
  -4   7   5    17237.04    17174.17    429.02 o 
  -3   7   5     3365.47     2459.78    122.50 o 
  -2   7   5    97156.99    98975.65    981.77 o 
  -1   7   5     2353.47     2250.17     99.93 o 
   0   7   5    12733.06    12646.56    189.72 o 
   1   7   5     2131.30     2074.83     82.55 o 
   2   7   5    12204.42    11683.67    267.99 o 
   3   7   5    25780.37    25638.26    409.41 o 
   4   7   5      963.47      968.13     83.91 o 
   5   7   5    11608.17    11639.32    280.09 o 
   6   7   5       54.28      166.07     72.90 o 
   7   7   5    22485.36    21920.00    451.07 o 
   8   7   5      858.27      585.97    142.01 o 
   9   7   5     1852.16     1976.68    215.24 o 
  10   7   5     5422.53     5786.57    419.74 o 
  11   7   5     4708.20     5497.20    425.99 o 
  12   7   5     2749.30     3023.98    394.60 o 
 -15   8   5    10880.98    11863.21    737.45 o 
 -14   8   5     6225.45     5985.01    658.22 o 
 -13   8   5     1105.45     1011.34    222.24 o 
 -12   8   5     7069.27     6787.80    436.28 o 
 -11   8   5      693.35      932.59    198.00 o 
 -10   8   5     8174.54     9183.99    434.79 o 
  -9   8   5      268.67      -78.34    103.77 o 
  -8   8   5     2778.62     2470.05    157.40 o 
  -7   8   5        9.44       59.53     65.16 o 
  -6   8   5    35857.73    35806.18    522.25 o 
  -5   8   5        0.41       76.44     83.58 o 
  -4   8   5     4787.35     4827.42    233.70 o 
  -3   8   5    69953.36    69600.77    740.08 o 
  -2   8   5       29.35      -20.08     56.03 o 
  -1   8   5    63670.52    62756.67    653.95 o 
   0   8   5      581.19      303.93     68.18 o 
   1   8   5     2881.04     2485.41    117.99 o 
   2   8   5    12963.29    11913.32    200.50 o 
   3   8   5       13.67      131.10     56.10 o 
   4   8   5     1091.42      939.68     97.86 o 
   5   8   5     2102.61     1865.12    130.07 o 
   6   8   5    14382.38    15427.20    372.89 o 
   7   8   5     1238.55      928.18    153.39 o 
   8   8   5    12722.55    12524.78    492.20 o 
   9   8   5     4572.47     4909.87    364.53 o 
  10   8   5     2512.35     3054.94    347.96 o 
  11   8   5     8627.14     8855.14    600.35 o 
  12   8   5     1784.65     1956.42    336.83 o 
 -14   9   5     7163.22     8145.92    572.00 o 
 -13   9   5     2832.62     2472.21    306.44 o 
 -12   9   5     2319.02     1949.67    269.93 o 
 -11   9   5     7891.19     8120.40    450.73 o 
 -10   9   5      434.52      137.37    158.15 o 
  -9   9   5     2860.87     3782.04    352.49 o 
  -8   9   5     3718.06     3613.37    262.36 o 
  -7   9   5     8450.64     8010.38    427.38 o 
  -6   9   5     1822.99     2044.61    194.59 o 
  -5   9   5     5351.90     5382.58    246.91 o 
  -4   9   5    15855.59    15592.26    360.30 o 
  -3   9   5     1431.79     1718.49    105.32 o 
  -2   9   5    65916.84    64766.84    929.52 o 
  -1   9   5      165.99      214.14     77.91 o 
   0   9   5     9948.78     9576.00    237.69 o 
   1   9   5     1331.85     1432.41     92.25 o 
   2   9   5        2.53       50.93     55.17 o 
   3   9   5     6987.24     6835.38    193.52 o 
   4   9   5      911.63     1185.23    117.63 o 
   5   9   5     2388.81     2775.03    177.34 o 
   6   9   5      612.33      398.80    121.98 o 
   7   9   5    18205.50    18007.03    548.10 o 
   8   9   5      164.64       13.00    151.18 o 
   9   9   5     6609.42     6800.20    467.00 o 
  10   9   5     2679.89     3175.65    350.29 o 
  11   9   5     3416.05     3484.68    398.23 o 
 -14  10   5     2289.44     2370.26    341.40 o 
 -13  10   5     1124.77      425.42    218.83 o 
 -12  10   5     3279.41     3363.03    447.24 o 
 -11  10   5      960.24     1012.25    201.23 o 
 -10  10   5     1524.92     1047.26    220.88 o 
  -9  10   5     1118.06      961.27    176.43 o 
  -8  10   5      283.68      146.70    119.95 o 
  -7  10   5      901.75     1206.36    123.21 o 
  -6  10   5     3147.57     2858.22    249.63 o 
  -5  10   5      901.21      929.26    125.91 o 
  -4  10   5       81.40      -59.58     72.28 o 
  -3  10   5     9632.08     9721.89    213.93 o 
  -2  10   5     3483.97     3516.34    147.60 o 
  -1  10   5    20248.59    19931.11    594.76 o 
   0  10   5     4764.51     5013.10    208.82 o 
   1  10   5      566.87      787.75     74.35 o 
   2  10   5      291.14      207.52     84.25 o 
   3  10   5     1391.18     1682.59    134.21 o 
   4  10   5     1386.99     1440.98    129.89 o 
   5  10   5     3455.32     3470.09    204.75 o 
   6  10   5     2883.90     3027.68    227.38 o 
   7  10   5      607.81      474.50    142.55 o 
   8  10   5     3772.17     4675.15    371.09 o 
   9  10   5     2410.64     2183.99    292.96 o 
  10  10   5     3482.07     4043.79    398.74 o 
  11  10   5      597.14      820.16    234.72 o 
 -13  11   5      781.29      782.53    250.97 o 
 -12  11   5     7461.30     6756.89    476.96 o 
 -11  11   5       25.58       11.83    158.31 o 
 -10  11   5     6271.06     6212.79    434.09 o 
  -9  11   5       77.55      320.40    142.03 o 
  -8  11   5     7417.95     7975.53    350.03 o 
  -7  11   5      681.34      524.96    162.65 o 
  -6  11   5     8403.16     8420.82    525.46 o 
  -5  11   5     3322.02     3794.63    270.49 o 
  -4  11   5        6.08      131.77     95.39 o 
  -3  11   5     2193.18     2144.35    121.83 o 
  -2  11   5      473.76      210.75     76.91 o 
  -1  11   5     5298.60     6426.18    259.45 o 
   0  11   5     2718.85     2866.05    170.68 o 
   1  11   5      884.57      752.99    111.68 o 
   2  11   5     1736.90     1885.97    137.45 o 
   3  11   5     2221.23     2446.03    155.28 o 
   4  11   5     1501.45     1161.44    127.58 o 
   5  11   5      543.88      576.92    119.33 o 
   6  11   5     2507.95     2141.92    231.63 o 
   7  11   5      862.95     1111.27    176.24 o 
   8  11   5     2468.91     2881.17    304.86 o 
   9  11   5     2036.33     2830.07    347.92 o 
  10  11   5       30.90       99.34    201.92 o 
 -12  12   5       22.79      345.59    219.11 o 
 -11  12   5     9157.65     8786.36    649.67 o 
 -10  12   5     1675.78     1675.73    284.32 o 
  -9  12   5    10353.86    11197.27    613.94 o 
  -8  12   5     1967.50     2084.51    193.97 o 
  -7  12   5     6399.57     6322.47    586.35 o 
  -6  12   5     7426.88     7271.24    433.68 o 
  -5  12   5     2320.65     1847.38    233.57 o 
  -4  12   5       78.86      111.40    118.46 o 
  -3  12   5       92.77       21.23    103.00 o 
  -2  12   5        5.63      -39.35     77.87 o 
  -1  12   5      207.25      303.09    112.29 o 
   0  12   5     4522.01     4177.39    256.95 o 
   1  12   5     1604.93     1955.21    131.22 o 
   2  12   5    22804.32    23566.14    561.13 o 
   3  12   5    12457.55    11980.98    335.75 o 
   4  12   5     2674.18     2666.22    221.89 o 
   5  12   5     7637.79     7885.95    316.26 o 
   6  12   5     1736.48     1737.11    200.64 o 
   7  12   5     5474.55     5902.99    357.87 o 
   8  12   5      541.89      625.48    274.60 o 
   9  12   5      413.87      339.41    204.88 o 
 -11  13   5      621.73      170.22    296.76 o 
 -10  13   5    12047.50    13247.74    666.69 o 
  -9  13   5      436.94      222.39    185.89 o 
  -8  13   5     8402.71     9420.90    442.00 o 
  -7  13   5     7666.84     8395.34    485.72 o 
  -6  13   5    15211.50    15258.73    601.95 o 
  -5  13   5    10750.58    11674.05    513.82 o 
  -4  13   5      633.60      268.23    154.99 o 
  -3  13   5        2.08      -38.57    114.24 o 
  -2  13   5     2418.89     2382.68    181.45 o 
  -1  13   5     1528.64     1517.11    338.51 o 
   0  13   5      942.52      836.76    125.78 o 
   1  13   5    13764.36    14523.06    319.14 o 
   2  13   5    10705.43    11359.10    393.42 o 
   3  13   5     8057.74     8723.64    466.18 o 
   4  13   5     3710.99     3472.09    259.41 o 
   5  13   5      132.07      357.95    147.53 o 
   6  13   5     6936.33     6946.86    362.58 o 
   7  13   5     1589.93     1638.05    290.58 o 
   8  13   5     3309.87     2965.10    317.96 o 
   9  13   5     1207.25     1332.78    256.06 o 
 -10  14   5      851.45     1388.66    323.05 o 
  -9  14   5     2296.01     2455.70    329.11 o 
  -8  14   5      204.36      506.32    200.37 o 
  -7  14   5     5238.31     5116.39    507.52 o 
  -6  14   5    11285.25    11789.30    557.84 o 
  -5  14   5     4215.87     3614.35    329.41 o 
  -4  14   5      177.18       59.07    148.94 o 
  -3  14   5      575.75      576.52    178.85 o 
  -2  14   5      770.78      736.46    160.86 o 
  -1  14   5       38.72      -55.84    114.88 o 
   0  14   5     1114.65     1166.66    149.27 o 
   1  14   5     8555.33    10287.86    379.13 o 
   2  14   5    12185.90    12624.55    347.11 o 
   3  14   5     4604.02     4846.64    248.03 o 
   4  14   5     3794.07     4020.79    286.61 o 
   5  14   5     2422.81     2907.78    284.05 o 
   6  14   5     2155.03     2514.14    287.73 o 
   7  14   5     7937.78     8452.98    693.45 o 
   8  14   5      294.71      426.15    234.67 o 
  -9  15   5      112.59      238.25    230.53 o 
  -8  15   5        0.92     -130.81    177.48 o 
  -7  15   5     1822.32     1915.94    265.85 o 
  -6  15   5     5238.37     5463.75    388.52 o 
  -5  15   5      642.98      391.18    229.84 o 
  -4  15   5     4472.57     4702.07    364.68 o 
  -3  15   5      719.94      595.26    188.18 o 
  -2  15   5      341.66      -33.04    178.69 o 
  -1  15   5      468.84      285.57    208.96 o 
   0  15   5     4683.34     5228.92    602.93 o 
   1  15   5      678.23      794.89    178.64 o 
   2  15   5     3402.93     3519.84    245.64 o 
   3  15   5     7239.65     8872.72    399.41 o 
   4  15   5        5.67       55.47    145.44 o 
   5  15   5       34.99      145.20    159.28 o 
   6  15   5     1621.85     1643.83    314.44 o 
  -8  16   5       35.26     -196.38    231.80 o 
  -7  16   5        3.39      -34.77    196.04 o 
  -6  16   5       63.67      147.17    198.33 o 
  -5  16   5     5508.26     6266.43    442.26 o 
  -4  16   5     2685.55     2609.88    301.70 o 
  -3  16   5     2986.99     3454.15    459.16 o 
  -2  16   5      377.82      424.16    226.02 o 
  -1  16   5     1373.50     1399.50    263.22 o 
   0  16   5     1292.39     1583.42    242.20 o 
   1  16   5     3532.99     2885.48    431.03 o 
   2  16   5     3111.70     3828.32    494.70 o 
   3  16   5      145.00     -143.84    143.84 o 
   4  16   5      186.21      121.89    164.05 o 
   5  16   5       45.28      -29.25    169.19 o 
  -5  17   5      984.95      523.77    229.57 o 
  -4  17   5     8802.05     8650.34    776.31 o 
  -3  17   5     2486.69     2737.50    372.72 o 
  -2  17   5     2984.03     2691.01    387.93 o 
  -1  17   5     1336.08     1091.39    305.43 o 
   0  17   5     7450.31     7224.85    747.03 o 
   1  17   5      690.66      479.14    198.59 o 
   2  17   5      322.80      566.06    211.57 o 
 -16   0   6      342.89      219.69    297.87 o 
 -15   0   6      178.59      322.61    231.84 o 
 -14   0   6     1610.64      789.04    225.93 o 
 -13   0   6      779.93      566.07    190.03 o 
 -12   0   6     5564.81     4847.34    345.89 o 
 -11   0   6    59424.34    60742.39   1104.51 o 
 -10   0   6     2471.88     2466.96    229.06 o 
  -9   0   6     9335.36     9847.87    500.51 o 
  -8   0   6    22345.53    23552.72    918.07 o 
  -7   0   6     2881.32     2500.64    173.85 o 
  -6   0   6    69986.45    68235.36    901.00 o 
  -5   0   6    21786.01    21233.07    377.38 o 
  -4   0   6    27025.78    30669.22    440.94 o 
  -3   0   6      449.47      242.36     56.50 o 
  -2   0   6    68885.25    73191.41    710.39 o 
  -1   0   6       53.10      -43.40     43.40 o 
   0   0   6      127.82      240.74     84.94 o 
   1   0   6   177406.16   178254.64   1570.08 o 
   2   0   6    23516.18    24660.51    394.22 o 
   3   0   6   133598.88   129784.38   1498.47 o 
   4   0   6       22.63      147.04     85.58 o 
   5   0   6      425.18      277.46     81.19 o 
   6   0   6    43087.85    45861.27    944.09 o 
   7   0   6      119.14      192.28    131.59 o 
   8   0   6     1204.02     1041.98    238.87 o 
   9   0   6     1511.16     1394.86    262.74 o 
  10   0   6    17093.07    17188.63    880.01 o 
  11   0   6     4740.84     4839.63    556.13 o 
  12   0   6     9744.68     7772.87    949.66 o 
  13   0   6      931.74      419.57    400.60 o 
 -16   1   6      763.23      429.89    250.61 o 
 -15   1   6     1225.93     1173.44    200.87 o 
 -14   1   6       42.55       45.42    155.79 o 
 -13   1   6     4705.80     4781.13    276.90 o 
 -12   1   6    17927.21    17734.10    430.62 o 
 -11   1   6     8548.90     8467.84    294.16 o 
 -10   1   6    40883.64    41125.13    587.17 o 
  -9   1   6     3872.89     4064.68    193.22 o 
  -8   1   6      122.57       90.85     60.05 o 
  -7   1   6    97701.62    95051.20    866.44 o 
  -6   1   6    13763.85    14576.56    233.78 o 
  -5   1   6    26738.70    26205.52    316.03 o 
  -4   1   6      203.80      190.42     37.71 o 
  -3   1   6    70038.45    72894.84    517.95 o 
  -2   1   6    29443.33    30005.56    274.78 o 
  -1   1   6    17103.41    16578.59    184.84 o 
   0   1   6    36292.65    35836.36    304.58 o 
   1   1   6     1222.03     1565.18     73.00 o 
   2   1   6   142239.00   140501.63    932.32 o 
   3   1   6    59104.34    62339.51    595.26 o 
   4   1   6    13437.69    13271.66    267.30 o 
   5   1   6        4.65       45.02     55.18 o 
   6   1   6      409.46      397.83     84.90 o 
   7   1   6    13130.79    13819.46    366.21 o 
   8   1   6     2272.99     1851.65    183.59 o 
   9   1   6     5959.50     6118.65    336.63 o 
  10   1   6       17.85       66.31    158.61 o 
  11   1   6    21978.03    21462.43    720.44 o 
  12   1   6     1029.32     1384.71    327.97 o 
  13   1   6     1829.59     1240.82    342.74 o 
 -16   2   6      329.61        6.87    184.11 o 
 -15   2   6      444.10       -2.31    157.61 o 
 -14   2   6       24.88     -111.62    125.69 o 
 -13   2   6      595.82      604.59    151.51 o 
 -12   2   6     6320.27     7012.78    293.90 o 
 -11   2   6    15435.26    14991.18    352.55 o 
 -10   2   6     1411.91     1290.86    120.76 o 
  -9   2   6     6946.59     6443.04    219.11 o 
  -8   2   6     3268.44     3110.37    155.63 o 
  -7   2   6      259.23      104.89     51.39 o 
  -6   2   6    22334.89    21499.34    299.09 o 
  -5   2   6    24309.81    24309.31    299.53 o 
  -4   2   6    44368.32    44752.50    372.29 o 
  -3   2   6    13917.83    13695.86    174.33 o 
  -2   2   6    32016.21    29549.02    276.46 o 
   0   2   6    23611.76    22879.12    236.93 o 
   1   2   6    81503.21    80995.03    572.19 o 
   2   2   6     8332.52     9065.04    175.59 o 
   3   2   6    76758.53    74646.39    670.73 o 
   4   2   6     9302.22    10015.07    226.16 o 
   5   2   6     1316.20      990.44     92.05 o 
   6   2   6     6012.93     6511.16    235.05 o 
   7   2   6      787.26      586.18    133.31 o 
   8   2   6      677.85      761.52    128.55 o 
   9   2   6     5128.55     5076.36    320.79 o 
  10   2   6    11390.46    12493.07    546.13 o 
  11   2   6     1360.76     1407.34    279.70 o 
  12   2   6     2955.55     3158.97    382.22 o 
  13   2   6        8.48      337.24    249.93 o 
 -16   3   6     3627.72     3535.68    392.24 o 
 -15   3   6       28.13     -139.97    143.26 o 
 -14   3   6        2.22       89.59    195.85 o 
 -13   3   6     3088.90     3334.66    250.87 o 
 -12   3   6     5265.09     5040.02    292.05 o 
 -11   3   6     9981.19     9892.34    350.43 o 
 -10   3   6     4151.64     4253.60    210.03 o 
  -9   3   6       37.00       -9.42     68.72 o 
  -8   3   6      106.85      127.31     64.29 o 
  -7   3   6     1932.80     2152.59    126.66 o 
  -6   3   6    19366.93    19153.09    293.41 o 
  -5   3   6     1267.83     1091.16     89.85 o 
  -4   3   6    63962.43    65303.59    527.70 o 
  -3   3   6    14262.04    13945.47    178.11 o 
  -2   3   6     1010.51     1046.04     56.69 o 
  -1   3   6     4627.43     4493.81     96.72 o 
   0   3   6     3745.19     3783.64    101.33 o 
   1   3   6     8821.85     8945.61    173.37 o 
   2   3   6    16363.42    16638.62    242.51 o 
   3   3   6    12532.93    11903.05    256.46 o 
   4   3   6     1942.50     1759.15    112.40 o 
   5   3   6    11923.05    11945.62    249.01 o 
   6   3   6      379.64      436.12     88.00 o 
   7   3   6     1285.85     1317.63    125.75 o 
   8   3   6    14625.30    14426.78    427.16 o 
   9   3   6     7984.66     8802.28    451.32 o 
  10   3   6     5347.99     4348.61    425.72 o 
  11   3   6     2576.87     2066.19    302.17 o 
  12   3   6      397.62      -16.33    220.04 o 
  13   3   6      285.73      -39.03    238.62 o 
 -16   4   6     2577.23     2814.96    353.34 o 
 -15   4   6      465.43      243.32    183.54 o 
 -14   4   6     6977.92     7217.87    450.79 o 
 -13   4   6      324.79      589.06    143.93 o 
 -12   4   6     7725.85     7023.93    336.87 o 
 -11   4   6      153.36       47.99     95.64 o 
 -10   4   6     1294.98     1090.71    137.22 o 
  -9   4   6      274.44      205.55     87.25 o 
  -8   4   6     4959.97     5097.08    170.46 o 
  -7   4   6    18623.45    17982.30    330.32 o 
  -6   4   6     1052.12      903.82     80.69 o 
  -5   4   6    88009.95    86258.22    739.43 o 
  -4   4   6     3136.57     3314.77    110.06 o 
  -3   4   6    54835.54    52798.25    508.95 o 
  -2   4   6     9056.07     7838.33    141.42 o 
  -1   4   6    23836.77    25771.97    246.94 o 
   0   4   6    26747.82    26704.73    252.83 o 
   1   4   6     4790.93     4694.97    107.82 o 
   2   4   6      482.33      733.48     69.18 o 
   3   4   6      120.76      182.70     57.50 o 
   4   4   6    41201.54    40279.80    413.27 o 
   5   4   6     1513.50     1486.97    104.92 o 
   6   4   6    11953.07    12515.53    338.60 o 
   7   4   6     7865.57     7639.08    319.42 o 
   8   4   6     1702.67     1650.91    204.97 o 
   9   4   6    20112.74    20784.63    614.45 o 
  10   4   6     1176.01      808.33    191.28 o 
  11   4   6     4068.23     4542.55    465.87 o 
  12   4   6      848.05      316.40    239.49 o 
  13   4   6        6.54     -145.34    238.73 o 
 -16   5   6     4367.70     4333.27    630.91 o 
 -15   5   6     5449.98     5293.19    388.80 o 
 -14   5   6      421.88      238.65    150.82 o 
 -13   5   6    11931.86    12421.45    478.08 o 
 -12   5   6       13.47      -52.18    113.66 o 
 -11   5   6      842.84      719.89    140.63 o 
 -10   5   6      989.26      868.43    134.59 o 
  -9   5   6     1664.94     1282.35    134.27 o 
  -8   5   6     5926.51     5987.05    276.27 o 
  -7   5   6     1058.98     1196.98     94.99 o 
  -6   5   6    25990.15    26294.69    345.18 o 
  -5   5   6     4511.33     4437.30    145.07 o 
  -4   5   6    50021.17    49006.52    442.99 o 
  -3   5   6     8847.55     8970.52    141.41 o 
  -2   5   6    37496.89    37255.98    382.34 o 
  -1   5   6    75237.27    75792.27    624.83 o 
   0   5   6      630.27      760.07     58.99 o 
   1   5   6    13946.35    13128.71    221.15 o 
   2   5   6      565.61      555.13     69.65 o 
   3   5   6    12559.97    12547.42    251.01 o 
   4   5   6     2096.96     2375.77    114.56 o 
   5   5   6    38768.51    39232.43    496.07 o 
   6   5   6      264.20      193.28     81.63 o 
   7   5   6     9095.07     9693.37    381.65 o 
   8   5   6    32517.74    34483.04    757.17 o 
   9   5   6     4144.53     4030.07    341.62 o 
  10   5   6    14133.73    15648.11    603.49 o 
  11   5   6      550.46      259.00    231.51 o 
  12   5   6     1690.34     1725.00    283.46 o 
 -15   6   6     2618.54     2342.26    311.60 o 
 -14   6   6     2319.39     2289.82    263.72 o 
 -13   6   6      340.95      336.72    162.07 o 
 -12   6   6      934.98      762.13    157.26 o 
 -11   6   6     8193.93     8025.64    359.97 o 
 -10   6   6      275.88      159.24     92.32 o 
  -9   6   6     1069.05     1122.06    125.07 o 
  -8   6   6     2498.49     2158.85    157.33 o 
  -7   6   6    22088.51    21091.13    347.76 o 
  -6   6   6     5257.62     5207.36    158.24 o 
  -5   6   6    38333.69    38765.73    451.77 o 
  -4   6   6     3913.17     4147.55    120.78 o 
  -3   6   6    29452.21    30217.15    379.70 o 
  -2   6   6    12556.97    12552.68    203.89 o 
  -1   6   6     9035.48     8128.63    165.47 o 
   0   6   6     7769.18     7631.66    164.11 o 
   1   6   6     1378.34     1132.45     85.28 o 
   2   6   6      253.87      356.44     59.14 o 
   3   6   6     1620.51     1696.69    120.48 o 
   4   6   6     9795.08    10225.16    241.88 o 
   5   6   6     2250.36     2036.12    131.62 o 
   6   6   6     8729.08     8752.42    276.81 o 
   7   6   6    10007.14    11305.60    375.11 o 
   8   6   6     2128.14     2018.66    215.61 o 
   9   6   6     4632.94     5106.54    410.98 o 
  10   6   6      315.37      436.75    169.74 o 
  11   6   6     4801.78     4711.47    377.01 o 
  12   6   6        1.86       62.41    222.75 o 
 -15   7   6     4572.52     5181.38    480.64 o 
 -14   7   6     1101.99      976.04    246.33 o 
 -13   7   6        0.48      -29.63    145.69 o 
 -12   7   6     2533.85     1589.20    210.44 o 
 -11   7   6     1199.51      855.48    159.76 o 
 -10   7   6      195.79       76.37     96.36 o 
  -9   7   6     2269.90     2004.15    174.07 o 
  -8   7   6    13311.36    14395.85    310.83 o 
  -7   7   6     5404.24     5739.95    173.42 o 
  -6   7   6     9673.44    10175.73    221.48 o 
  -5   7   6      732.99      670.80     87.56 o 
  -4   7   6     8925.38     8880.13    272.98 o 
  -3   7   6    23981.02    23622.88    343.78 o 
  -2   7   6     3453.75     3459.34    129.64 o 
  -1   7   6      972.69      637.81     60.17 o 
   0   7   6      164.97      310.17     55.63 o 
   1   7   6     5976.10     5296.98    149.86 o 
   2   7   6      913.01     1207.63     94.01 o 
   3   7   6      266.24      178.90     58.30 o 
   4   7   6     3437.69     3591.19    164.35 o 
   5   7   6     4024.42     3952.58    173.64 o 
   6   7   6     3356.55     3723.01    193.95 o 
   7   7   6     9329.94    11105.17    590.91 o 
   8   7   6      312.27      350.70    141.11 o 
   9   7   6      787.05      597.91    189.44 o 
  10   7   6     2921.04     1957.48    277.20 o 
  11   7   6       77.15      298.66    221.99 o 
  12   7   6     1556.92      991.95    328.16 o 
 -15   8   6     2039.00     1164.15    322.07 o 
 -14   8   6      123.92      364.81    218.46 o 
 -13   8   6      331.68      324.99    191.69 o 
 -12   8   6      246.73      -94.43    154.52 o 
 -11   8   6      523.16      479.63    163.56 o 
 -10   8   6     1114.03      839.09    170.06 o 
  -9   8   6     7301.51     7568.21    422.88 o 
  -8   8   6     3231.04     3212.80    182.02 o 
  -7   8   6    25586.23    25111.28    381.52 o 
  -6   8   6     3690.90     3694.94    173.34 o 
  -5   8   6       32.68      -25.37     68.81 o 
  -4   8   6    11052.78     9783.94    293.76 o 
  -3   8   6     1769.85     1503.49     90.49 o 
  -2   8   6       21.81      142.78     53.92 o 
  -1   8   6    14200.53    14035.26    272.64 o 
   0   8   6     8773.26     8979.84    181.20 o 
   1   8   6     1286.85     1224.97     79.13 o 
   2   8   6       13.26       44.33     54.23 o 
   3   8   6      476.68      429.53     69.71 o 
   4   8   6        5.48      106.18     75.64 o 
   5   8   6    17242.75    16843.35    389.35 o 
   6   8   6      253.27      325.77    120.96 o 
   7   8   6       44.79       84.08    123.71 o 
   8   8   6     1246.53     1024.18    218.01 o 
   9   8   6     1657.60     1267.15    218.99 o 
  10   8   6      697.26      706.99    247.85 o 
  11   8   6     1180.16     1536.08    469.71 o 
 -14   9   6     5096.28     4818.83    422.16 o 
 -13   9   6     1763.21      951.13    290.01 o 
 -12   9   6      452.00       42.50    167.13 o 
 -11   9   6       78.05      -37.80    146.96 o 
 -10   9   6     3074.57     2704.46    290.40 o 
  -9   9   6    22766.88    22644.43    622.71 o 
  -8   9   6    19679.58    19181.33    424.99 o 
  -7   9   6     6410.64     6067.98    290.72 o 
  -6   9   6       42.92      160.98     88.11 o 
  -5   9   6        7.29      129.19     94.21 o 
  -4   9   6     8255.32     8618.42    291.72 o 
  -3   9   6     6917.64     6805.00    216.03 o 
  -2   9   6     1022.41     1196.68     92.74 o 
  -1   9   6    10387.93    10131.46    272.41 o 
   0   9   6     1895.82     1575.40     90.85 o 
   1   9   6    28553.38    28833.66    347.98 o 
   2   9   6     7623.99     7846.92    197.79 o 
   3   9   6      961.14     1228.19    109.13 o 
   4   9   6    19345.08    19737.30    399.02 o 
   5   9   6     8828.61     8882.16    319.55 o 
   6   9   6     2749.81     3321.79    242.06 o 
   7   9   6        5.11       75.14    145.68 o 
   8   9   6     8066.06     8218.21    498.31 o 
   9   9   6      702.52      653.17    207.15 o 
  10   9   6      245.85      226.77    216.60 o 
  11   9   6      979.67      413.65    301.71 o 
 -14  10   6     1337.95      917.75    248.09 o 
 -13  10   6     3740.64     3543.34    416.97 o 
 -12  10   6     2813.68     2374.14    322.90 o 
 -11  10   6      119.74      -88.34    187.60 o 
 -10  10   6    13795.30    13982.94    627.01 o 
  -9  10   6     5140.29     4466.11    291.67 o 
  -8  10   6    10287.45    10221.37    342.89 o 
  -7  10   6     6779.11     7057.03    314.70 o 
  -6  10   6      622.56      579.24     97.47 o 
  -5  10   6    20061.54    20944.69    463.27 o 
  -4  10   6     3673.27     3922.52    215.38 o 
  -3  10   6     4599.75     5033.85    192.66 o 
  -2  10   6       45.89      243.62     74.56 o 
  -1  10   6     7397.25     7354.18    305.98 o 
   0  10   6    34018.49    34896.05    415.65 o 
   1  10   6     6253.38     6371.87    163.40 o 
   2  10   6        8.56       51.56     58.75 o 
   3  10   6     7599.71     7654.11    235.05 o 
   4  10   6    12337.56    13230.12    361.75 o 
   5  10   6    15040.48    15752.68    448.36 o 
   6  10   6       77.97      215.85    127.15 o 
   7  10   6      402.56      445.01    164.66 o 
   8  10   6      413.94      219.48    182.92 o 
   9  10   6     5631.15     5658.22    488.80 o 
  10  10   6      177.90       46.59    220.84 o 
 -13  11   6     4589.15     4790.61    555.18 o 
 -12  11   6       39.47      234.66    193.68 o 
 -11  11   6      193.44     -182.53    182.53 o 
 -10  11   6        7.55      -41.10    153.60 o 
  -9  11   6    12957.01    13530.16    683.07 o 
  -8  11   6     6450.22     6519.63    334.87 o 
  -7  11   6        8.25      -54.32     98.61 o 
  -6  11   6      353.62      337.90    142.58 o 
  -5  11   6     1400.51     1688.30    188.88 o 
  -4  11   6    15233.33    15772.02    601.29 o 
  -3  11   6     2969.30     3097.71    172.98 o 
  -2  11   6     2722.77     2870.65    182.42 o 
  -1  11   6     6254.80     6357.98    215.20 o 
   0  11   6    10795.47    11681.06    398.14 o 
   1  11   6     6709.45     6725.62    187.90 o 
   2  11   6      337.99      381.52     89.44 o 
   3  11   6    10692.80    11665.24    324.39 o 
   4  11   6     4654.09     4257.55    232.87 o 
   5  11   6     1700.23     1429.42    177.38 o 
   6  11   6     1306.85     1067.54    189.06 o 
   7  11   6       74.92      -19.83    134.71 o 
   8  11   6     9037.42    10247.98    509.22 o 
   9  11   6     1028.35      919.15    244.19 o 
  10  11   6      184.93      311.81    222.93 o 
 -12  12   6     2180.19     2372.94    333.89 o 
 -11  12   6      181.22      429.39    209.55 o 
 -10  12   6     8566.97     8043.99    543.46 o 
  -9  12   6      776.08      645.18    181.97 o 
  -8  12   6     3069.26     2473.73    221.30 o 
  -7  12   6      131.75      442.37    122.15 o 
  -6  12   6     1674.03     1477.44    232.28 o 
  -5  12   6     6352.94     5607.30    379.49 o 
  -4  12   6      762.23      608.69    153.32 o 
  -3  12   6      269.33      290.77    105.03 o 
  -2  12   6      273.72      306.04    112.14 o 
  -1  12   6     8787.84     9384.56    263.83 o 
   0  12   6     6885.04     6994.42    235.16 o 
   1  12   6       12.12        6.52     83.84 o 
   2  12   6      242.54      274.84     92.21 o 
   3  12   6       18.22      -20.90     92.26 o 
   4  12   6     4892.64     5095.66    274.70 o 
   5  12   6     1224.93     1052.67    173.66 o 
   6  12   6      365.77      391.92    149.64 o 
   7  12   6     1412.17     1268.05    200.67 o 
   8  12   6        0.18     -153.36    171.36 o 
   9  12   6     1633.29     1830.97    323.28 o 
 -11  13   6        1.53      396.90    244.73 o 
 -10  13   6      666.56      412.53    222.44 o 
  -9  13   6     5041.31     4808.58    519.10 o 
  -8  13   6      974.49      703.29    227.47 o 
  -7  13   6     1686.77     1723.96    261.97 o 
  -6  13   6     2165.03     1749.97    263.37 o 
  -5  13   6     4104.73     3953.55    420.35 o 
  -4  13   6     1758.36     1453.48    376.64 o 
  -3  13   6     1004.29      899.22    186.20 o 
  -2  13   6     5266.36     4938.77    320.07 o 
  -1  13   6      374.10      373.13    104.76 o 
   0  13   6      454.60      624.75    107.38 o 
   1  13   6       31.25      -40.15     93.23 o 
   2  13   6     2526.46     2110.60    187.25 o 
   3  13   6     4555.18     4263.55    285.89 o 
   4  13   6       27.76       73.52    122.63 o 
   5  13   6       67.47       48.44    129.13 o 
   6  13   6      151.88      370.54    146.45 o 
   7  13   6     1276.47     1064.81    230.25 o 
   8  13   6      400.97      365.53    206.63 o 
 -10  14   6      445.30      458.05    265.32 o 
  -9  14   6      272.08      198.47    203.19 o 
  -8  14   6        3.60     -166.43    166.43 o 
  -7  14   6       97.35      -38.51    161.47 o 
  -6  14   6     3130.14     2513.34    307.25 o 
  -5  14   6      145.31       46.52    164.78 o 
  -4  14   6       11.63       96.12    157.78 o 
  -3  14   6      343.72      386.76    163.42 o 
  -2  14   6     6063.87     6426.40    359.96 o 
  -1  14   6     2191.28     1880.74    181.80 o 
   0  14   6      217.62      319.30    147.43 o 
   1  14   6     2929.14     2891.33    241.72 o 
   2  14   6      561.83      442.72    146.01 o 
   3  14   6     2590.95     2316.58    324.44 o 
   4  14   6      294.62      307.67    148.38 o 
   5  14   6      104.58      266.43    163.08 o 
   6  14   6     4930.93     4675.54    415.33 o 
   7  14   6       37.97     -148.17    175.39 o 
  -9  15   6      331.58      282.69    251.09 o 
  -8  15   6      505.81      -53.79    201.97 o 
  -7  15   6     1675.23      790.97    235.51 o 
  -6  15   6      640.20      353.80    189.77 o 
  -5  15   6      470.95      582.31    331.31 o 
  -4  15   6       89.54      -79.72    164.94 o 
  -3  15   6       15.00      139.80    164.80 o 
  -2  15   6       96.24      188.97    160.38 o 
  -1  15   6     3394.71     2933.92    253.43 o 
   0  15   6      371.92      688.34    187.47 o 
   1  15   6     1808.38     2148.64    267.45 o 
   2  15   6     6460.46     7000.09    481.34 o 
   3  15   6      148.85      240.61    141.53 o 
   4  15   6     2265.41     1667.07    228.55 o 
   5  15   6     1146.22     1555.42    248.93 o 
   6  15   6      112.27      286.06    200.93 o 
  -7  16   6        1.71     -198.87    198.87 o 
  -6  16   6      760.34      206.75    256.95 o 
  -5  16   6      510.95      523.67    204.90 o 
  -4  16   6      130.82      156.87    191.05 o 
  -3  16   6       70.57      157.93    189.77 o 
  -2  16   6     1169.85     1017.98    260.90 o 
  -1  16   6     1325.97     1154.93    191.27 o 
   0  16   6     1815.37     1710.16    248.23 o 
   1  16   6     2448.67     2827.07    298.10 o 
   2  16   6       73.16      373.16    171.21 o 
   3  16   6     2091.66     1789.72    261.37 o 
   4  16   6      379.09      484.49    188.07 o 
  -5  17   6        2.82       10.66    216.94 o 
  -4  17   6      203.45      173.19    207.78 o 
  -3  17   6      154.92      128.84    236.58 o 
  -2  17   6      685.75      830.95    348.37 o 
  -1  17   6     1261.08     1456.19    293.44 o 
   0  17   6     1704.99     2010.11    398.18 o 
   1  17   6       53.33       50.34    191.15 o 
 -16   1   7      234.49      288.54    211.59 o 
 -15   1   7       53.75       72.35    151.56 o 
 -14   1   7     4261.99     4767.50    364.09 o 
 -13   1   7     1955.19     1748.63    183.22 o 
 -12   1   7       15.06      -91.60     91.60 o 
 -11   1   7        5.09       52.03     85.47 o 
 -10   1   7       38.78      -33.77     71.65 o 
  -9   1   7     7115.51     6536.71    226.02 o 
  -8   1   7     2841.15     2596.31    137.92 o 
  -7   1   7      304.37      240.46     61.54 o 
  -6   1   7      205.44       67.53     50.69 o 
  -5   1   7    12659.96    10681.40    189.85 o 
  -4   1   7     2394.02     3006.05    108.12 o 
  -3   1   7     4696.42     4717.59    119.16 o 
  -2   1   7    19177.15    18376.50    214.89 o 
  -1   1   7     1556.94     1859.12     80.77 o 
   0   1   7     2279.98     2174.88     87.47 o 
   1   1   7     2235.01     1999.95     89.71 o 
   2   1   7      323.79      393.81     61.00 o 
   3   1   7    14033.40    13936.01    305.22 o 
   4   1   7      293.14      280.21     70.75 o 
   5   1   7      384.40      412.04     75.23 o 
   6   1   7      157.38       89.46     79.15 o 
   7   1   7      923.11      702.28    156.63 o 
   8   1   7     5243.00     5384.63    293.85 o 
   9   1   7     1922.33     1745.81    209.86 o 
  10   1   7        0.52     -116.62    169.87 o 
  11   1   7      691.56      445.35    249.14 o 
  12   1   7     1495.29     1509.83    313.07 o 
  13   1   7      714.69      817.98    337.84 o 
 -16   2   7      422.88      390.75    310.95 o 
 -15   2   7     2480.13     2029.25    235.24 o 
 -14   2   7      909.47      764.99    175.02 o 
 -13   2   7     8042.21     8469.51    404.84 o 
 -12   2   7      259.79      147.57    103.10 o 
 -11   2   7      150.04      184.22     88.42 o 
 -10   2   7    10211.06    10545.05    290.10 o 
  -9   2   7     1264.03     1369.33    113.49 o 
  -8   2   7    10561.80    10676.79    237.17 o 
  -7   2   7        5.79      -47.15     47.15 o 
  -6   2   7     5606.79     6355.50    172.81 o 
  -5   2   7    13511.82    13548.64    220.46 o 
  -4   2   7     2024.97     1736.78     87.76 o 
  -3   2   7      815.22      930.63     63.17 o 
  -2   2   7    18321.50    18913.54    235.95 o 
  -1   2   7    43376.99    43941.70    382.63 o 
   0   2   7      580.59      341.63     49.70 o 
   1   2   7    20400.89    20058.34    255.70 o 
   2   2   7     1244.74      883.27     77.26 o 
   3   2   7     2200.29     1957.67    110.86 o 
   4   2   7    20563.38    21179.77    344.92 o 
   5   2   7       30.89       64.72     62.14 o 
   6   2   7       36.62       44.65     76.48 o 
   7   2   7     5704.78     4724.25    271.68 o 
   8   2   7     4826.34     4041.47    272.04 o 
   9   2   7     6309.91     6779.15    364.96 o 
  10   2   7     2850.14     1856.89    335.36 o 
  11   2   7      297.01       21.90    209.51 o 
  12   2   7     1086.24     1002.71    288.31 o 
 -16   3   7      116.09     -124.01    194.58 o 
 -15   3   7     6085.32     6810.90    422.57 o 
 -14   3   7     9102.99     8528.64    423.08 o 
 -13   3   7       61.20       16.26    115.68 o 
 -12   3   7     1559.25     1712.98    182.43 o 
 -11   3   7      877.34      674.35    139.67 o 
 -10   3   7     4727.47     4859.36    185.10 o 
  -9   3   7    35466.85    33764.86    581.67 o 
  -8   3   7     1693.49     1633.54    101.99 o 
  -7   3   7      126.24      111.60     49.36 o 
  -6   3   7     1869.67     2417.39    115.03 o 
  -5   3   7    33515.90    34465.79    337.17 o 
  -4   3   7     7013.41     7755.12    171.53 o 
  -3   3   7    11792.67    11244.36    160.21 o 
  -2   3   7     3821.23     4039.94    111.78 o 
  -1   3   7     9692.60    10007.60    164.64 o 
   0   3   7    83489.80    85878.58    700.43 o 
   1   3   7     1355.88     1056.95     79.36 o 
   2   3   7     3210.58     2775.70    131.75 o 
   3   3   7    30469.52    29613.41    399.92 o 
   4   3   7     2399.49     2707.09    135.69 o 
   5   3   7    22125.55    22254.28    370.65 o 
   6   3   7      381.27      350.93     88.57 o 
   7   3   7     7207.41     6804.40    294.16 o 
   8   3   7     4182.65     4121.71    267.84 o 
   9   3   7     4922.87     4457.56    336.04 o 
  10   3   7     1141.83     1233.48    219.34 o 
  11   3   7      380.04      769.71    234.06 o 
  12   3   7     5662.02     5189.99    489.88 o 
 -16   4   7     2492.45     2482.51    335.22 o 
 -15   4   7     2698.11     2637.53    269.15 o 
 -14   4   7     2632.85     2651.07    351.04 o 
 -13   4   7     7261.08     7256.06    356.26 o 
 -12   4   7      638.14      479.66    135.62 o 
 -11   4   7     2295.93     1957.99    170.18 o 
 -10   4   7    10494.71    10360.89    323.86 o 
  -9   4   7      776.68      720.68    101.40 o 
  -8   4   7    18546.27    17966.99    335.82 o 
  -7   4   7     8141.94     8317.92    200.42 o 
  -6   4   7     7237.00     7543.37    204.14 o 
  -5   4   7     5493.79     5128.50    151.94 o 
  -4   4   7     4486.79     4314.43    119.26 o 
  -3   4   7     3905.91     4083.42    168.68 o 
  -2   4   7     6253.04     5558.54    130.96 o 
  -1   4   7   116745.14   117676.13    820.80 o 
   0   4   7      528.09      421.57     54.40 o 
   1   4   7     7755.76     7097.03    162.90 o 
   2   4   7     4502.32     3924.15    137.40 o 
   3   4   7    12253.13    12749.85    244.70 o 
   4   4   7    32784.43    33439.31    483.50 o 
   5   4   7    12328.88    12786.18    263.67 o 
   6   4   7      812.66      681.05     99.66 o 
   7   4   7      359.99      270.12    123.87 o 
   8   4   7    10648.67    11283.35    486.09 o 
   9   4   7     7118.74     8508.36    461.68 o 
  10   4   7      194.20      229.21    166.63 o 
  11   4   7     2961.73     2922.99    339.49 o 
  12   4   7     1016.07      756.49    282.67 o 
 -16   5   7      775.21      571.77    227.76 o 
 -15   5   7    11146.49    11004.85    576.69 o 
 -14   5   7     7349.61     8302.55    421.29 o 
 -13   5   7      242.37      343.31    138.77 o 
 -12   5   7      272.22      228.50    114.25 o 
 -11   5   7       23.40        2.34     96.70 o 
 -10   5   7     1611.40     1303.36    134.77 o 
  -9   5   7    25647.63    26463.19    463.59 o 
  -8   5   7     2822.42     2950.79    159.65 o 
  -7   5   7      619.64      514.90     75.15 o 
  -6   5   7      385.42      340.66     62.96 o 
  -5   5   7    10806.72    10179.39    205.08 o 
  -4   5   7     2883.83     2842.32    105.14 o 
  -3   5   7    10518.73    10800.06    179.94 o 
  -2   5   7     8149.65     7869.60    135.61 o 
  -1   5   7      243.66      239.76     54.61 o 
   0   5   7    22508.12    21327.34    317.32 o 
   1   5   7    28618.88    30134.37    345.53 o 
   2   5   7      865.55      820.37     81.41 o 
   3   5   7     5984.92     5784.70    186.68 o 
   4   5   7      379.96      190.27     73.52 o 
   5   5   7       63.98       65.96     72.26 o 
   6   5   7    13830.01    13733.95    317.89 o 
   7   5   7    15792.72    16492.46    515.94 o 
   8   5   7      904.51      970.33    180.82 o 
   9   5   7     1063.48     1020.49    194.05 o 
  10   5   7       24.90     -107.31    146.68 o 
  11   5   7     1402.59      956.77    250.11 o 
  12   5   7     5549.33     6051.34    492.40 o 
 -15   6   7       24.47      300.19    183.13 o 
 -14   6   7     1607.38     1303.91    233.40 o 
 -13   6   7     6151.61     6726.11    353.76 o 
 -12   6   7     4040.67     3968.03    267.03 o 
 -11   6   7        8.83       25.88    100.15 o 
 -10   6   7       61.28      -32.85     82.67 o 
  -9   6   7      264.50      148.33     79.47 o 
  -8   6   7     4324.91     3936.73    186.05 o 
  -7   6   7    39528.24    39780.38    503.33 o 
  -6   6   7       69.12       87.52     49.44 o 
  -5   6   7     5309.44     4966.37    181.77 o 
  -4   6   7     5326.76     4808.92    118.72 o 
  -3   6   7     4626.71     4630.35    134.47 o 
  -2   6   7    30253.63    31056.54    351.31 o 
  -1   6   7    31149.79    31523.75    398.24 o 
   0   6   7    11668.56    11682.40    247.39 o 
   1   6   7      627.29      737.95     76.21 o 
   2   6   7      366.24      355.99     74.82 o 
   3   6   7     4204.04     4121.26    166.51 o 
   4   6   7     1035.97      876.81     97.96 o 
   5   6   7    15755.43    16182.70    355.22 o 
   6   6   7     8623.89     8955.58    302.32 o 
   7   6   7     9144.52     9168.04    386.97 o 
   8   6   7     5039.51     5240.15    344.49 o 
   9   6   7     1584.37     1500.36    257.57 o 
  10   6   7     1101.22      844.24    203.66 o 
  11   6   7     1461.35     1223.50    311.54 o 
  12   6   7       15.76       -9.52    252.27 o 
 -15   7   7    10035.35    11914.54    665.84 o 
 -14   7   7      413.63       45.69    175.76 o 
 -13   7   7       46.53      117.31    141.03 o 
 -12   7   7      224.60      342.01    136.98 o 
 -11   7   7     3292.35     3574.82    263.47 o 
 -10   7   7       83.58        7.74     95.54 o 
  -9   7   7     8419.58     8221.70    292.06 o 
  -8   7   7     9496.26     9041.65    253.98 o 
  -7   7   7     1736.98     1453.16    102.43 o 
  -6   7   7    19848.02    20381.34    305.46 o 
  -5   7   7       69.64       39.58     52.07 o 
  -4   7   7        3.89       25.36     42.10 o 
  -3   7   7    22452.46    22559.27    310.79 o 
  -2   7   7     6332.74     6440.69    170.59 o 
  -1   7   7     4535.31     5145.81    157.52 o 
   0   7   7     3557.20     3259.44    145.58 o 
   1   7   7    27503.89    27992.24    398.16 o 
   2   7   7    11998.15    11195.57    261.05 o 
   3   7   7      643.21      452.12     73.01 o 
   4   7   7     7105.73     7087.71    236.02 o 
   5   7   7     3700.83     4067.78    197.19 o 
   6   7   7    45524.43    48707.18    759.09 o 
   7   7   7    15182.73    14703.39    518.35 o 
   8   7   7     1809.46     1535.04    260.54 o 
   9   7   7      695.89      471.91    180.79 o 
  10   7   7     1355.77     1333.61    251.17 o 
  11   7   7     4989.73     5256.32    483.65 o 
 -15   8   7      518.71      511.00    233.35 o 
 -14   8   7     4459.17     4451.56    369.52 o 
 -13   8   7     1161.43     1003.38    220.10 o 
 -12   8   7     4774.57     5007.91    395.63 o 
 -11   8   7      107.46      221.98    135.79 o 
 -10   8   7      130.00      417.00    140.92 o 
  -9   8   7     8142.12     7467.10    379.16 o 
  -8   8   7     1553.91     1690.19    177.61 o 
  -7   8   7    30258.72    31067.33    454.47 o 
  -6   8   7      379.94      402.71     69.44 o 
  -5   8   7    14231.72    13079.21    326.56 o 
  -4   8   7    27429.24    26950.57    472.17 o 
  -3   8   7     3809.32     3360.76    156.02 o 
  -2   8   7    37819.49    39174.15    457.67 o 
  -1   8   7     2435.16     1926.50    114.21 o 
   0   8   7      578.05      606.12     78.39 o 
   1   8   7      826.81      527.91     73.58 o 
   2   8   7     4223.42     3955.58    167.32 o 
   3   8   7        6.91       10.11     67.34 o 
   4   8   7     1224.94     1151.97    122.80 o 
   5   8   7    26624.93    27467.04    547.17 o 
   6   8   7     3694.24     3718.34    260.40 o 
   7   8   7    17162.53    17554.38    987.26 o 
   8   8   7     2644.59     2357.71    300.29 o 
   9   8   7       23.98      -80.14    169.27 o 
  10   8   7     4766.47     5369.97    478.71 o 
  11   8   7      628.81      803.91    277.43 o 
 -14   9   7       41.76     -202.59    202.59 o 
 -13   9   7     1438.32     1673.31    274.41 o 
 -12   9   7      527.47      492.56    185.52 o 
 -11   9   7      660.75      424.55    194.54 o 
 -10   9   7      140.11      -32.88    164.61 o 
  -9   9   7      337.66      336.51    128.80 o 
  -8   9   7    17096.85    17545.34    452.64 o 
  -7   9   7     3635.49     4078.75    205.60 o 
  -6   9   7    14010.40    14840.90    389.61 o 
  -5   9   7     4311.59     4837.74    192.40 o 
  -4   9   7     3308.83     2994.31    152.51 o 
  -3   9   7    14987.39    14694.25    305.73 o 
  -2   9   7     2658.63     2400.45    120.05 o 
  -1   9   7      320.09      298.19     66.95 o 
   0   9   7     1347.14     1405.64     97.13 o 
   1   9   7     5213.97     4771.22    159.50 o 
   2   9   7       74.74       -6.34     63.58 o 
   3   9   7     6232.87     6235.20    213.51 o 
   4   9   7    12492.18    12957.41    460.78 o 
   5   9   7      576.51      690.80    138.29 o 
   6   9   7    22888.81    24915.20    613.27 o 
   7   9   7     3750.15     3874.58    330.22 o 
   8   9   7     6202.65     6417.73    431.31 o 
   9   9   7      515.16      304.84    210.35 o 
  10   9   7        0.47      383.59    214.11 o 
 -14  10   7     3087.73     2644.22    357.22 o 
 -13  10   7     1493.10      743.48    236.33 o 
 -12  10   7      192.20     -110.38    154.76 o 
 -11  10   7     1915.92     1437.76    237.08 o 
 -10  10   7       16.28      290.95    168.43 o 
  -9  10   7      866.66      788.91    167.68 o 
  -8  10   7     3372.23     4087.77    290.46 o 
  -7  10   7    10066.22    10186.53    389.25 o 
  -6  10   7     1768.70     1626.70    145.08 o 
  -5  10   7    13605.94    13549.50    334.41 o 
  -4  10   7     9212.23     9436.33    256.52 o 
  -3  10   7     3780.56     3908.08    158.41 o 
  -2  10   7     1978.46     1984.53    135.81 o 
  -1  10   7     2456.24     2436.86    117.55 o 
   0  10   7     1762.85     1661.15    113.31 o 
   1  10   7     1128.32     1251.42     98.34 o 
   2  10   7     1332.60     1337.78    122.68 o 
   3  10   7     1976.85     1981.33    171.31 o 
   4  10   7       68.09       85.43    108.20 o 
   5  10   7    10643.14    11286.45    424.07 o 
   6  10   7     2500.73     2426.52    240.26 o 
   7  10   7     3420.54     3574.51    318.16 o 
   8  10   7      658.72      493.21    191.07 o 
   9  10   7      123.24       35.49    196.57 o 
  10  10   7        9.47     -144.56    192.34 o 
 -13  11   7     6151.15     5500.48    415.82 o 
 -12  11   7     2414.22     1849.57    324.42 o 
 -11  11   7     1008.70      556.89    232.31 o 
 -10  11   7      867.90      355.67    180.49 o 
  -9  11   7      315.34      218.73    142.87 o 
  -8  11   7        1.26       -2.71    100.23 o 
  -7  11   7     1318.92     1240.91    168.54 o 
  -6  11   7      401.02      584.38    124.58 o 
  -5  11   7     5342.60     5089.41    248.03 o 
  -4  11   7     1435.44     1182.02    152.36 o 
  -3  11   7     1881.74     2004.18    121.15 o 
  -2  11   7    11456.83    12220.19    292.32 o 
  -1  11   7      881.95     1251.30    109.14 o 
   0  11   7     1420.86     1618.48    125.09 o 
   1  11   7      157.41      276.07     91.40 o 
   2  11   7    10870.08    11250.40    305.74 o 
   3  11   7      197.73      336.21    112.31 o 
   4  11   7    12106.18    12079.89    415.96 o 
   5  11   7      111.44      -85.89    123.04 o 
   6  11   7     3776.10     3715.97    321.58 o 
   7  11   7        3.68      131.39    158.18 o 
   8  11   7       67.83       80.23    171.30 o 
   9  11   7     1959.22     2081.30    307.64 o 
 -12  12   7     4875.58     3819.25    576.50 o 
 -11  12   7     5143.80     4574.64    447.38 o 
 -10  12   7     1582.20     1177.50    209.24 o 
  -9  12   7      334.01      298.26    195.81 o 
  -8  12   7      956.36      633.45    244.14 o 
  -7  12   7      696.20      685.47    156.76 o 
  -6  12   7     2688.89     2559.89    211.07 o 
  -5  12   7     4085.48     4376.77    401.49 o 
  -4  12   7       16.61      228.79    147.46 o 
  -3  12   7    23869.86    24133.24    477.58 o 
  -2  12   7     6080.96     6274.03    267.28 o 
  -1  12   7     2605.33     2411.58    146.10 o 
   0  12   7      600.58      853.88    112.75 o 
   1  12   7    21134.38    21053.15    605.85 o 
   2  12   7     2977.55     2794.61    196.10 o 
   3  12   7    15254.18    15776.04    645.49 o 
   4  12   7     2614.83     2641.38    233.97 o 
   5  12   7        0.65      -87.01    128.36 o 
   6  12   7      204.16       99.04    140.74 o 
   7  12   7      273.19      320.72    195.23 o 
   8  12   7     1093.20      739.73    229.28 o 
 -11  13   7     8603.81     9096.12    605.64 o 
 -10  13   7      530.93      333.67    224.78 o 
  -9  13   7      196.34      182.26    197.24 o 
  -8  13   7     1224.62     1168.97    276.66 o 
  -7  13   7     6633.60     6319.50    339.16 o 
  -6  13   7      347.87      385.16    186.45 o 
  -5  13   7      363.91      309.50    168.71 o 
  -4  13   7     8211.10     8696.36    462.29 o 
  -3  13   7     8259.95     7085.37    404.92 o 
  -2  13   7     8521.35     8719.38    338.16 o 
  -1  13   7     2467.76     2451.95    203.30 o 
   0  13   7     9886.59    10095.58    323.97 o 
   1  13   7     2753.71     3118.98    228.35 o 
   2  13   7    15145.80    15502.45    434.63 o 
   3  13   7     1687.40     1657.44    189.64 o 
   4  13   7     3876.64     4124.94    276.30 o 
   5  13   7      597.98      513.88    149.96 o 
   6  13   7       44.90      131.55    158.88 o 
   7  13   7       30.57      399.74    200.57 o 
 -10  14   7     1341.51     1683.03    307.45 o 
  -9  14   7       20.69      -46.45    199.55 o 
  -8  14   7      400.40      266.47    194.37 o 
  -7  14   7     1774.32     1453.44    338.84 o 
  -6  14   7     5998.38     6059.97    445.75 o 
  -5  14   7     2174.15     1797.16    255.94 o 
  -4  14   7      590.68      459.22    180.42 o 
  -3  14   7    12583.60    14331.23    590.93 o 
  -2  14   7     2472.75     2615.18    218.05 o 
  -1  14   7     5125.64     5668.70    294.53 o 
   0  14   7      988.94     1179.60    175.07 o 
   1  14   7     7106.39     7006.99    375.00 o 
   2  14   7     5659.06     5797.04    338.17 o 
   3  14   7     9398.77     9394.14    422.83 o 
   4  14   7      153.09       20.49    185.18 o 
   5  14   7       50.29      189.72    159.55 o 
   6  14   7       66.54     -136.43    170.24 o 
  -9  15   7      171.83      261.57    230.15 o 
  -8  15   7     1714.98     1343.17    270.40 o 
  -7  15   7     1421.36      879.17    250.66 o 
  -6  15   7        0.70       88.30    184.19 o 
  -5  15   7     4862.03     4343.50    387.20 o 
  -4  15   7    10873.45    10800.86    536.26 o 
  -3  15   7     3138.90     3370.50    591.64 o 
  -2  15   7     3325.49     3620.01    258.49 o 
  -1  15   7      175.49      229.45    144.36 o 
   0  15   7      675.35      263.82    189.74 o 
   1  15   7     4699.02     4354.80    322.79 o 
   2  15   7     5789.00     6559.63    387.87 o 
   3  15   7       14.06      247.95    155.58 o 
   4  15   7     1377.33     1397.79    238.83 o 
   5  15   7     2035.95     1534.37    334.68 o 
  -7  16   7      391.13      488.56    226.52 o 
  -6  16   7     5917.44     5476.15    460.44 o 
  -5  16   7     7212.38     7595.75    507.75 o 
  -4  16   7      354.54      445.87    202.36 o 
  -3  16   7     7044.18     7748.36    543.20 o 
  -2  16   7      227.27      216.37    161.93 o 
  -1  16   7        1.76     -160.84    160.84 o 
   0  16   7     2295.47     1566.45    286.02 o 
   1  16   7       36.85        2.35    325.21 o 
   2  16   7      647.60      915.30    212.50 o 
   3  16   7     3801.27     3711.29    388.31 o 
  -4  17   7     9952.44    10751.71    612.27 o 
  -3  17   7       44.38     -149.68    149.68 o 
  -2  17   7      544.38      319.46    195.46 o 
  -1  17   7       34.24      229.87    186.67 o 
   0  17   7      309.63      188.93    200.65 o 
 -16   0   8     6786.72     6329.90    826.33 o 
 -15   0   8     6575.00     5767.94    586.14 o 
 -14   0   8     4712.98     5110.84    450.92 o 
 -13   0   8    12674.77    13743.87    613.46 o 
 -12   0   8    58921.89    60311.34   1579.52 o 
 -11   0   8        0.85      -54.73    111.64 o 
 -10   0   8    12598.90    12513.78    435.33 o 
  -9   0   8     1590.70      961.81    214.19 o 
  -8   0   8     6554.48     6480.97    311.97 o 
  -7   0   8      253.64      274.42     89.67 o 
  -6   0   8      285.16      238.27     73.31 o 
  -5   0   8    16820.28    18705.46    389.86 o 
  -4   0   8    33562.67    33053.22    535.50 o 
  -3   0   8    63217.58    66157.41    747.66 o 
  -2   0   8     6645.39     6285.93    204.75 o 
  -1   0   8    12147.39    12412.34    253.52 o 
   0   0   8    26429.64    25353.75    404.06 o 
   1   0   8       95.29       97.36     66.83 o 
   2   0   8    47934.89    51343.99    790.51 o 
   3   0   8    16126.07    16124.94    449.72 o 
   4   0   8      107.20      134.60     96.23 o 
   5   0   8    11379.48    10308.27    377.51 o 
   6   0   8    10986.06    11787.94    414.97 o 
   7   0   8      441.33      412.58    162.02 o 
   8   0   8        0.23      428.52    184.79 o 
   9   0   8    43258.27    46388.51   1764.30 o 
  10   0   8    15594.84    15782.13    903.36 o 
  11   0   8     3600.35     2817.31    709.84 o 
  12   0   8     2393.66     2303.84   1230.47 o 
 -16   1   8    11131.57    11404.18    638.74 o 
 -15   1   8      741.60      495.13    185.40 o 
 -14   1   8     1438.38     1015.79    183.06 o 
 -13   1   8    29533.54    30534.84    621.03 o 
 -12   1   8    13235.76    13534.21    417.37 o 
 -11   1   8    43868.89    44955.31    620.65 o 
 -10   1   8     2576.15     2621.43    162.79 o 
  -9   1   8     4436.58     4357.92    186.61 o 
  -8   1   8      837.73      626.47     81.43 o 
  -7   1   8     7305.28     6531.84    228.15 o 
  -6   1   8      865.84      891.05     83.09 o 
  -5   1   8     8366.63     7387.67    171.16 o 
  -4   1   8    72479.93    73318.95    605.95 o 
  -3   1   8       81.22      169.96     51.99 o 
  -2   1   8    61696.11    61048.99    512.29 o 
  -1   1   8     8111.24     7650.61    152.58 o 
   0   1   8     3438.71     3904.42    135.23 o 
   1   1   8    45990.17    45782.58    495.60 o 
   2   1   8    10149.01     9735.33    222.67 o 
   3   1   8      992.07     1031.40     96.23 o 
   4   1   8     8419.93     8350.50    261.18 o 
   5   1   8     7560.96     7848.37    256.10 o 
   6   1   8     4510.47     4649.71    193.32 o 
   7   1   8     1159.18     1049.51    141.27 o 
   8   1   8     7700.18     7599.66    384.02 o 
   9   1   8     1036.32     1351.67    211.96 o 
  10   1   8    19346.54    19634.22    763.20 o 
  11   1   8     9721.48     9479.78    640.18 o 
  12   1   8      903.36      702.23    319.94 o 
 -16   2   8     1462.78     1580.41    269.58 o 
 -15   2   8     2197.38     2090.74    248.33 o 
 -14   2   8       57.94      181.86    136.35 o 
 -13   2   8     3286.36     3057.31    260.95 o 
 -12   2   8    30535.73    31044.78    544.52 o 
 -11   2   8     4171.14     4846.89    236.71 o 
 -10   2   8    12280.24    12854.59    296.09 o 
  -9   2   8    16339.09    15980.93    309.98 o 
  -8   2   8     3558.45     3211.42    149.05 o 
  -7   2   8     2474.35     2312.05    131.07 o 
  -6   2   8     6432.80     6855.05    202.84 o 
  -5   2   8     3359.57     2690.54    118.38 o 
  -4   2   8    13023.64    12103.98    209.72 o 
  -3   2   8    55753.19    53479.16    589.88 o 
  -2   2   8      614.85      471.74     55.00 o 
  -1   2   8       78.72      119.07     45.87 o 
   0   2   8     8492.13     8632.62    197.92 o 
   1   2   8     6505.88     6719.80    175.20 o 
   2   2   8    14242.24    14646.62    271.22 o 
   3   2   8    24328.02    23381.04    349.42 o 
   4   2   8     4691.48     4493.10    182.73 o 
   5   2   8      707.65      562.92     96.74 o 
   6   2   8     3355.52     3449.39    210.62 o 
   7   2   8       95.55      -50.97    101.80 o 
   8   2   8      172.50      101.20    120.59 o 
   9   2   8    20970.46    23713.67    928.48 o 
  10   2   8     6108.59     5696.43    433.46 o 
  11   2   8     3495.10     3612.59    634.72 o 
  12   2   8     4565.45     3787.15    464.79 o 
 -16   3   8      137.93      461.25    212.01 o 
 -15   3   8       67.78     -149.98    149.98 o 
 -14   3   8      330.02      238.53    151.52 o 
 -13   3   8     1452.89     1320.89    164.71 o 
 -12   3   8      329.59      326.44    114.70 o 
 -11   3   8    15477.76    15058.28    391.68 o 
 -10   3   8     9409.91     9840.81    254.32 o 
  -9   3   8      136.54       24.18     62.54 o 
  -8   3   8    10826.01    11058.89    244.05 o 
  -7   3   8      697.34      711.41     78.39 o 
  -6   3   8        4.05       17.93     44.61 o 
  -5   3   8    11337.12    10818.59    191.08 o 
  -4   3   8     4034.62     3823.67    123.95 o 
  -3   3   8      403.61      255.15     49.21 o 
  -2   3   8    24904.32    24549.88    283.03 o 
  -1   3   8     3824.80     4048.86    136.51 o 
   0   3   8     2739.19     2233.44    101.41 o 
   1   3   8    10069.77    10837.67    226.71 o 
   2   3   8    34084.88    34576.02    464.53 o 
   3   3   8       87.32      168.67     57.65 o 
   4   3   8    15320.17    15353.05    304.55 o 
   5   3   8     2467.70     2306.05    142.84 o 
   6   3   8      961.85      665.89    115.93 o 
   7   3   8     7020.83     6817.11    333.79 o 
   8   3   8    12020.42    12375.62    522.17 o 
   9   3   8        2.74      315.62    162.04 o 
  10   3   8     5218.73     5495.39    435.75 o 
  11   3   8     3371.02     2563.20    342.25 o 
  12   3   8      782.20      585.95    287.83 o 
 -16   4   8      142.13       84.90    199.48 o 
 -15   4   8        3.28       50.01    164.44 o 
 -14   4   8      224.52      465.14    164.36 o 
 -13   4   8      416.55      144.24    131.39 o 
 -12   4   8     4550.11     4476.91    258.28 o 
 -11   4   8    12816.32    12751.46    376.59 o 
 -10   4   8    25412.82    24572.10    411.96 o 
  -9   4   8    35557.07    35683.31    564.22 o 
  -8   4   8    11974.54    10994.99    259.20 o 
  -7   4   8     1005.70      883.36     87.30 o 
  -6   4   8    29235.66    27772.07    407.51 o 
  -5   4   8       71.98       56.34     44.70 o 
  -4   4   8    12077.04    11880.69    206.03 o 
  -3   4   8      782.83      745.69     69.68 o 
  -2   4   8     1198.24     1256.39     81.15 o 
  -1   4   8       81.33      136.19     43.91 o 
   0   4   8      199.97      147.41     44.52 o 
   1   4   8     4322.77     3862.09    136.24 o 
   2   4   8     2072.15     2329.56    119.58 o 
   3   4   8    15198.56    15756.42    323.57 o 
   4   4   8     4513.91     4109.75    183.80 o 
   5   4   8     2773.78     2666.80    146.85 o 
   6   4   8      965.65     1004.02    141.54 o 
   7   4   8     5287.70     5230.24    279.01 o 
   8   4   8     1112.55      555.94    174.05 o 
   9   4   8     4684.80     4607.63    350.07 o 
  10   4   8      178.96      -23.23    183.64 o 
  11   4   8      471.61      151.39    221.52 o 
  12   4   8     1402.36      855.01    274.58 o 
 -16   5   8     1436.66     1107.48    264.52 o 
 -15   5   8      328.82      179.77    180.20 o 
 -14   5   8      391.60      234.40    154.08 o 
 -13   5   8     3333.57     3256.59    249.56 o 
 -12   5   8     2229.06     1956.95    197.85 o 
 -11   5   8     8200.75     8220.90    314.19 o 
 -10   5   8    26578.28    28058.52    485.61 o 
  -9   5   8     9918.46     9154.89    290.13 o 
  -8   5   8     9137.41     8905.16    269.01 o 
  -7   5   8    13466.43    13626.60    306.17 o 
  -6   5   8      146.94      286.46     63.84 o 
  -5   5   8    15783.95    16276.48    274.45 o 
  -4   5   8     2342.86     2617.94    117.88 o 
  -3   5   8     5721.38     5209.36    155.78 o 
  -2   5   8       82.31       53.79     47.12 o 
  -1   5   8      935.79      879.13     70.05 o 
   0   5   8     8895.05     8443.83    204.88 o 
   1   5   8     4223.70     4336.43    188.12 o 
   2   5   8    25342.59    26075.92    401.03 o 
   3   5   8     1471.87     1159.31    108.01 o 
   4   5   8    18597.42    18650.76    362.99 o 
   5   5   8     1161.26     1105.76    123.09 o 
   6   5   8    16991.22    17311.81    405.57 o 
   7   5   8     3037.03     2957.86    248.37 o 
   8   5   8     4525.33     4984.32    349.34 o 
   9   5   8     2255.79     2625.78    314.18 o 
  10   5   8      633.53      465.53    196.71 o 
  11   5   8      376.75       82.64    218.42 o 
 -15   6   8      298.81      128.04    182.43 o 
 -14   6   8       14.66       98.28    151.74 o 
 -13   6   8     1212.86     1075.69    174.84 o 
 -12   6   8     1128.09      869.51    159.26 o 
 -11   6   8     1446.49     1346.07    153.88 o 
 -10   6   8     5133.42     5245.41    246.18 o 
  -9   6   8    23728.37    24374.86    578.91 o 
  -8   6   8    18997.54    18768.18    391.70 o 
  -7   6   8    10634.70    10027.67    253.90 o 
  -6   6   8     8591.71     8353.12    204.76 o 
  -5   6   8     1243.41     1146.16     84.88 o 
  -4   6   8    11441.74    11847.99    253.94 o 
  -3   6   8     2182.86     2418.89    120.54 o 
  -2   6   8     2887.12     2375.18    119.66 o 
  -1   6   8      415.70      346.93     60.98 o 
   0   6   8     2822.98     3134.09    135.30 o 
   1   6   8     6080.18     6166.39    196.62 o 
   2   6   8     9753.34    10679.70    270.27 o 
   3   6   8     8472.58     8269.39    343.58 o 
   4   6   8      317.28       85.29    104.73 o 
   5   6   8    17691.50    18527.68    504.16 o 
   6   6   8     6243.12     6487.54    301.13 o 
   7   6   8    10923.43    11668.09    438.82 o 
   8   6   8      753.33      675.20    174.28 o 
   9   6   8       43.88     -124.19    147.03 o 
  10   6   8       50.95      -37.86    198.73 o 
  11   6   8      150.91      114.54    254.11 o 
 -15   7   8     1676.54     1126.50    310.88 o 
 -14   7   8       51.34      111.89    173.25 o 
 -13   7   8       75.42       57.55    143.09 o 
 -12   7   8     1986.07     1697.72    187.02 o 
 -11   7   8      296.27      311.39    119.55 o 
 -10   7   8       12.13      120.83    108.05 o 
  -9   7   8     8845.85     8882.12    324.69 o 
  -8   7   8     7084.97     6973.14    241.06 o 
  -7   7   8      293.66      398.45     83.23 o 
  -6   7   8    12648.11    13216.54    311.07 o 
  -5   7   8       34.56       27.94     50.98 o 
  -4   7   8     4580.89     4382.37    146.44 o 
  -3   7   8     2608.97     2378.04    107.38 o 
  -2   7   8      127.56      105.94     58.24 o 
  -1   7   8       23.35       84.68     59.88 o 
   0   7   8    23640.05    23023.29    390.06 o 
   1   7   8     6431.42     6955.72    202.71 o 
   2   7   8     7257.30     7478.17    222.34 o 
   3   7   8     1762.98     1576.66    138.80 o 
   4   7   8     1678.93     1938.68    162.64 o 
   5   7   8     5037.70     5447.63    297.98 o 
   6   7   8    10346.21    10919.06    429.13 o 
   7   7   8       28.37      108.14    144.80 o 
   8   7   8     2197.02     2220.60    271.84 o 
   9   7   8        0.55      -73.32    173.16 o 
  10   7   8      440.72      733.87    261.61 o 
  11   7   8      116.31     -206.96    240.99 o 
 -15   8   8        4.24      213.92    222.52 o 
 -14   8   8     4268.57     4546.79    394.70 o 
 -13   8   8      336.13      189.58    163.62 o 
 -12   8   8       11.31     -134.60    134.60 o 
 -11   8   8       45.27       23.30    124.77 o 
 -10   8   8      176.56      193.41    129.26 o 
  -9   8   8       26.21      182.90    105.92 o 
  -8   8   8     6920.35     6767.75    275.57 o 
  -7   8   8    10634.21    11098.67    287.32 o 
  -6   8   8     2038.46     2382.89    132.90 o 
  -5   8   8     1830.30     2171.99    130.59 o 
  -4   8   8      376.08      306.19     69.92 o 
  -3   8   8     1380.59     1315.87    109.16 o 
  -2   8   8    10237.56    10754.37    250.33 o 
  -1   8   8    15537.81    15454.47    295.17 o 
   0   8   8      735.14      591.81    109.98 o 
   1   8   8     6026.00     6732.70    208.73 o 
   2   8   8     6727.82     6477.59    223.62 o 
   3   8   8      679.91      692.71     97.92 o 
   4   8   8     3165.41     3298.25    207.49 o 
   5   8   8     5705.43     6338.65    329.86 o 
   6   8   8     1682.81     1995.07    217.32 o 
   7   8   8      578.48      459.70    162.92 o 
   8   8   8     1953.15     1692.75    281.80 o 
   9   8   8       97.72        2.78    203.65 o 
  10   8   8      623.88      293.84    243.51 o 
 -14   9   8      398.67      236.53    194.71 o 
 -13   9   8     1935.71     1511.75    230.81 o 
 -12   9   8       53.34       79.13    173.84 o 
 -11   9   8       35.84      147.19    142.12 o 
 -10   9   8     6364.50     6777.26    410.36 o 
  -9   9   8     7596.34     7373.39    353.70 o 
  -8   9   8     1374.72      802.00    147.81 o 
  -7   9   8     1780.21     1944.03    153.64 o 
  -6   9   8    15264.76    15446.41    369.65 o 
  -5   9   8     4144.52     4383.09    168.38 o 
  -4   9   8      204.56      247.77     62.77 o 
  -3   9   8     9575.21     9851.41    223.23 o 
  -2   9   8       66.72       71.34     63.60 o 
  -1   9   8     7249.49     7041.13    214.39 o 
   0   9   8    19377.31    20393.91    450.65 o 
   1   9   8     4292.87     4243.33    202.24 o 
   2   9   8      514.21      428.91     90.70 o 
   3   9   8      852.78      907.82    115.79 o 
   4   9   8     1431.29     1503.32    203.45 o 
   5   9   8     4066.71     4559.36    307.75 o 
   6   9   8     4817.12     6075.02    397.15 o 
   7   9   8     1631.09      978.82    212.46 o 
   8   9   8      275.47      398.27    214.06 o 
   9   9   8     1553.93     1640.15    287.51 o 
  10   9   8       21.78      190.68    228.87 o 
 -14  10   8     9075.33    10526.03    652.58 o 
 -13  10   8      948.99      583.57    195.38 o 
 -12  10   8       95.40      -26.12    183.50 o 
 -11  10   8     5993.89     5490.52    434.83 o 
 -10  10   8        5.38      433.13    158.55 o 
  -9  10   8     6703.87     7033.52    345.43 o 
  -8  10   8     2139.93     2068.91    176.73 o 
  -7  10   8     8950.03     9529.48    304.38 o 
  -6  10   8     7813.05     7539.69    249.02 o 
  -5  10   8      447.13      316.08     93.78 o 
  -4  10   8     1277.11     1243.52    112.18 o 
  -3  10   8      657.32      564.35     77.47 o 
  -2  10   8    22993.82    23415.50    390.74 o 
  -1  10   8    20364.99    20295.47    371.89 o 
   0  10   8     4936.97     4959.89    209.68 o 
   1  10   8     4714.25     4864.04    199.31 o 
   2  10   8      278.63      352.24    101.64 o 
   3  10   8    11733.56    12606.01    373.56 o 
   4  10   8     6125.93     6170.20    339.12 o 
   5  10   8       56.73      296.11    140.20 o 
   6  10   8        2.99      198.95    152.25 o 
   7  10   8     2421.91     2008.23    261.25 o 
   8  10   8     8688.27     9175.29    533.66 o 
   9  10   8       34.66       57.60    210.46 o 
 -13  11   8     2580.55     2279.53    276.78 o 
 -12  11   8        2.67       18.27    169.16 o 
 -11  11   8      167.05       -5.71    182.48 o 
 -10  11   8    11617.49    12298.66    762.71 o 
  -9  11   8      657.74      751.72    176.69 o 
  -8  11   8      223.92      254.48    123.44 o 
  -7  11   8     1643.70     1925.29    157.51 o 
  -6  11   8     6167.85     7277.01    317.99 o 
  -5  11   8    19687.91    19637.34    439.86 o 
  -4  11   8       77.21      155.68     91.67 o 
  -3  11   8     3115.98     3260.27    170.55 o 
  -2  11   8     3951.62     3504.29    157.06 o 
  -1  11   8    14408.15    14721.02    340.42 o 
   0  11   8    15880.28    16266.72    374.76 o 
   1  11   8       30.07       44.26     95.12 o 
   2  11   8     2517.51     2949.20    212.87 o 
   3  11   8      851.09      654.39    147.89 o 
   4  11   8     5912.74     6126.32    342.11 o 
   5  11   8     1366.33      877.42    184.10 o 
   6  11   8     1635.13     1826.43    243.08 o 
   7  11   8     3298.24     3147.83    310.02 o 
   8  11   8      178.26      -12.98    188.53 o 
 -12  12   8       46.33      190.04    213.68 o 
 -11  12   8     1574.41     1527.19    292.73 o 
 -10  12   8      624.14      389.29    183.99 o 
  -9  12   8     4163.54     3738.53    377.10 o 
  -8  12   8      185.43      129.42    151.24 o 
  -7  12   8     3298.71     2853.86    227.34 o 
  -6  12   8     5391.72     5402.32    423.34 o 
  -5  12   8      804.49      801.43    135.97 o 
  -4  12   8     2779.77     3427.87    213.48 o 
  -3  12   8        1.50       74.87    100.10 o 
  -2  12   8     3804.61     3648.58    205.51 o 
  -1  12   8     6046.69     6774.28    266.43 o 
   0  12   8      760.83      847.56    143.29 o 
   1  12   8      207.31      332.31    117.00 o 
   2  12   8      120.94       22.54    112.42 o 
   3  12   8     7574.11     8296.68    370.90 o 
   4  12   8      980.54      564.50    160.33 o 
   5  12   8      309.63      -70.23    126.35 o 
   6  12   8       14.19        3.95    169.90 o 
   7  12   8     1434.16     1053.95    237.01 o 
   8  12   8     3762.46     4564.38    480.25 o 
 -11  13   8      286.30      561.61    252.16 o 
 -10  13   8      401.62      443.15    232.72 o 
  -9  13   8     1261.60      996.15    251.10 o 
  -8  13   8      264.16       99.45    183.15 o 
  -7  13   8      900.63      714.97    189.02 o 
  -6  13   8      919.98      961.58    147.07 o 
  -5  13   8     4389.20     4154.21    363.11 o 
  -4  13   8     1600.38     1753.34    181.73 o 
  -3  13   8      611.09      473.09    131.75 o 
  -2  13   8       97.75       30.91    102.79 o 
  -1  13   8     3395.93     3333.65    223.92 o 
   0  13   8     2677.34     2993.97    223.97 o 
   1  13   8      271.01      198.32    126.97 o 
   2  13   8     1914.50     1894.12    199.57 o 
   3  13   8        5.99       10.78    125.64 o 
   4  13   8     3338.97     3327.98    270.65 o 
   5  13   8      150.62       -6.40    142.31 o 
   6  13   8     1301.64     1221.55    234.27 o 
   7  13   8     1169.53     1015.70    253.25 o 
 -10  14   8       24.34      181.35    221.98 o 
  -9  14   8      708.87     1056.26    266.72 o 
  -8  14   8     1865.83     1835.73    250.94 o 
  -7  14   8        5.83      -21.12    148.01 o 
  -6  14   8       19.40      135.34    137.41 o 
  -5  14   8      165.69      203.29    144.23 o 
  -4  14   8     1011.83     1221.16    191.46 o 
  -3  14   8     2996.22     2324.05    228.55 o 
  -2  14   8     1660.66     1481.56    189.65 o 
  -1  14   8      665.61      620.78    133.62 o 
   0  14   8       24.47      255.34    128.90 o 
   1  14   8       63.19      231.86    137.15 o 
   2  14   8      447.74      191.96    140.22 o 
   3  14   8      969.50      952.98    176.25 o 
   4  14   8      648.77      417.96    173.90 o 
   5  14   8       17.19       18.26    171.62 o 
   6  14   8       16.42       99.37    184.94 o 
  -8  15   8       41.98      125.49    179.24 o 
  -7  15   8     2757.52     2968.12    288.81 o 
  -6  15   8      612.66      789.70    193.28 o 
  -5  15   8       70.64      142.93    139.90 o 
  -4  15   8     5086.53     5173.34    324.62 o 
  -3  15   8       10.34      -79.53    143.29 o 
  -2  15   8      680.27      787.62    172.48 o 
  -1  15   8      202.31      -36.62    132.56 o 
   0  15   8      598.39      466.99    151.58 o 
   1  15   8      749.97      158.79    178.28 o 
   2  15   8      289.47      608.08    195.37 o 
   3  15   8      132.95      133.94    174.31 o 
   4  15   8      241.94      273.06    186.28 o 
  -6  16   8      730.31      286.26    175.89 o 
  -5  16   8      800.00      517.95    170.63 o 
  -4  16   8      266.14      274.18    158.07 o 
  -3  16   8     3852.44     3568.59    282.11 o 
  -2  16   8      890.66      847.82    186.67 o 
  -1  16   8     1260.82      765.37    213.02 o 
   0  16   8     2398.08     2589.36    503.92 o 
   1  16   8       22.58      205.89    184.11 o 
   2  16   8      520.02      593.97    216.14 o 
 -16   1   9      107.46     -172.01    172.01 o 
 -15   1   9     3015.66     2965.69    348.36 o 
 -14   1   9      179.72      190.94    130.17 o 
 -13   1   9      437.13      347.13    119.24 o 
 -12   1   9      568.00      429.95    111.29 o 
 -11   1   9     2011.78     1805.74    184.54 o 
 -10   1   9      680.23      349.43     90.58 o 
  -9   1   9      830.31      590.66     93.43 o 
  -8   1   9       11.99       66.47     60.12 o 
  -7   1   9       45.67       19.35     54.69 o 
  -6   1   9    20598.96    18898.12    307.11 o 
  -5   1   9      148.71      165.81     56.85 o 
  -4   1   9     9878.70     9424.06    206.24 o 
  -3   1   9      338.05      289.42     58.61 o 
  -2   1   9    10033.63    10196.03    201.35 o 
  -1   1   9    10270.88    11269.29    210.39 o 
   0   1   9     4467.95     4752.48    161.20 o 
   1   1   9     2149.67     2028.31    124.10 o 
   2   1   9      468.41      393.68     73.17 o 
   3   1   9      799.33      919.27     94.51 o 
   4   1   9     4645.72     4426.86    197.29 o 
   5   1   9        8.45      -19.81     83.70 o 
   6   1   9     1959.27     1931.50    171.82 o 
   7   1   9     1532.30     1347.10    171.47 o 
   8   1   9     1440.49     1566.42    191.78 o 
   9   1   9      807.97      489.71    190.24 o 
  10   1   9       77.27     -107.22    187.02 o 
  11   1   9      500.92      344.07    402.97 o 
 -16   2   9     5025.92     4578.26    378.58 o 
 -15   2   9     2201.79     2093.92    224.81 o 
 -14   2   9    18656.74    19653.60    536.75 o 
 -13   2   9     2383.19     2530.88    242.78 o 
 -12   2   9     2038.29     1518.93    168.60 o 
 -11   2   9     1359.74     1746.11    161.13 o 
 -10   2   9    11622.79    11661.02    381.55 o 
  -9   2   9      563.02      472.37     81.93 o 
  -8   2   9      172.95      -23.82     58.21 o 
  -7   2   9    35264.09    37099.69    539.64 o 
  -6   2   9     2873.43     2987.88    144.44 o 
  -5   2   9    15116.35    15760.77    286.31 o 
  -4   2   9      898.02     1241.86     81.67 o 
  -3   2   9      243.68      274.16     61.74 o 
  -2   2   9    20488.20    20609.37    292.11 o 
  -1   2   9      605.14      500.48     62.57 o 
   0   2   9    10091.12    10024.03    207.18 o 
   1   2   9     1727.00     1617.25    101.38 o 
   2   2   9    11320.15    11600.87    252.28 o 
   3   2   9     4139.81     3846.10    179.05 o 
   4   2   9     4688.17     4729.99    224.09 o 
   5   2   9       31.73       -5.86     72.32 o 
   6   2   9        5.39      -21.66     89.10 o 
   7   2   9     5477.07     6049.83    335.77 o 
   8   2   9     4308.87     4284.25    307.15 o 
   9   2   9     1725.44     1531.62    262.68 o 
  10   2   9      592.21      379.95    216.41 o 
  11   2   9      385.79      733.97    266.43 o 
 -16   3   9     1696.21     1528.35    259.65 o 
 -15   3   9    11543.12    11002.03    482.85 o 
 -14   3   9     5429.05     5466.82    327.36 o 
 -13   3   9     3884.34     4483.05    268.59 o 
 -12   3   9      756.50      929.64    140.74 o 
 -11   3   9    17715.56    18364.23    423.65 o 
 -10   3   9    11496.83    11759.31    280.86 o 
  -9   3   9     3553.72     3628.74    165.82 o 
  -8   3   9     1537.24     1247.77    109.20 o 
  -7   3   9      391.63      417.00     68.65 o 
  -6   3   9    79075.83    80010.28    723.21 o 
  -5   3   9     4514.65     4642.70    146.46 o 
  -4   3   9     2502.86     2545.20    118.52 o 
  -3   3   9    22753.36    23273.90    304.41 o 
  -2   3   9     4274.09     3967.87    140.50 o 
  -1   3   9    36006.96    38328.84    435.29 o 
   0   3   9     5081.66     4779.08    177.71 o 
   1   3   9     1458.02     1361.32     96.15 o 
   2   3   9     2894.68     2376.49    141.18 o 
   3   3   9     4064.50     4125.77    185.72 o 
   4   3   9     1082.94      753.21    127.33 o 
   5   3   9       66.22      -15.57     77.56 o 
   6   3   9    10241.20    10511.59    302.54 o 
   7   3   9      352.23       88.95    120.06 o 
   8   3   9    10566.10     9574.10    488.99 o 
   9   3   9      971.46      942.95    290.23 o 
  10   3   9      245.53     -194.53    194.53 o 
  11   3   9     4408.12     3445.28    383.00 o 
 -16   4   9     6168.97     5813.20    544.84 o 
 -15   4   9     4803.38     4822.67    354.85 o 
 -14   4   9    15558.00    16565.69    568.26 o 
 -13   4   9       36.57       57.06    120.69 o 
 -12   4   9      158.29      -56.41    100.62 o 
 -11   4   9     1958.04     1970.91    175.72 o 
 -10   4   9     5293.98     5551.18    224.66 o 
  -9   4   9     6670.71     6658.07    262.93 o 
  -8   4   9    13544.00    13086.21    364.39 o 
  -7   4   9    17337.00    17090.79    314.14 o 
  -6   4   9      641.77      638.61     70.49 o 
  -5   4   9    36714.33    35955.86    419.63 o 
  -4   4   9        3.89       32.70     46.91 o 
  -3   4   9     7453.38     6935.25    156.67 o 
  -2   4   9    26027.89    25463.91    325.47 o 
  -1   4   9     1081.49     1421.57     89.78 o 
   0   4   9    12516.20    11747.94    206.90 o 
   1   4   9      886.53     1038.21    111.35 o 
   2   4   9    18144.10    17983.25    320.72 o 
   3   4   9     1466.23     1404.38    113.91 o 
   4   4   9      832.83      743.70    100.29 o 
   5   4   9      856.73      683.47    115.47 o 
   6   4   9     1939.73     1698.00    144.28 o 
   7   4   9    18934.26    20656.89    747.80 o 
   8   4   9     7256.07     7001.95    428.02 o 
   9   4   9      145.29      -63.49    172.20 o 
  10   4   9      507.20      210.13    214.79 o 
  11   4   9      358.67      643.71    247.93 o 
 -16   5   9     2857.32     3671.48    367.97 o 
 -15   5   9     8003.15     7608.51    613.41 o 
 -14   5   9       14.09      -52.30    138.80 o 
 -13   5   9     5586.69     5020.46    316.19 o 
 -12   5   9     6288.48     6733.94    324.20 o 
 -11   5   9     3327.12     3140.35    209.33 o 
 -10   5   9     4033.98     3932.28    214.36 o 
  -9   5   9     2369.46     2712.85    178.33 o 
  -8   5   9       63.08       22.38     71.43 o 
  -7   5   9    15317.82    16175.71    321.44 o 
  -6   5   9    59357.95    57855.49    612.47 o 
  -5   5   9     1261.11     1377.96    100.10 o 
  -4   5   9      888.93      556.63     70.88 o 
  -3   5   9     9168.49     9441.81    212.55 o 
  -2   5   9     4156.26     4017.75    168.95 o 
  -1   5   9    15867.21    14818.47    251.45 o 
   0   5   9    22771.90    23498.65    325.51 o 
   1   5   9      291.84      267.84     63.05 o 
   2   5   9      448.69      477.96     81.76 o 
   3   5   9      501.52      460.45     94.81 o 
   4   5   9     6116.73     5908.26    250.04 o 
   5   5   9     1581.51     1485.79    156.95 o 
   6   5   9    10802.39    11805.87    466.24 o 
   7   5   9      299.56      302.20    235.27 o 
   8   5   9     2020.11     2058.31    292.27 o 
   9   5   9      961.13      969.33    216.39 o 
  10   5   9      657.32      526.09    230.96 o 
  11   5   9     2253.37     1789.67    349.32 o 
 -15   6   9      186.00      274.37    187.04 o 
 -14   6   9    11333.05    12075.65    500.79 o 
 -13   6   9     9504.14    10146.73    425.45 o 
 -12   6   9      538.75      597.63    148.05 o 
 -11   6   9     2508.05     2695.60    201.82 o 
 -10   6   9      472.06      209.98    101.90 o 
  -9   6   9     9692.18     9195.24    294.70 o 
  -8   6   9    35215.32    36124.79    515.14 o 
  -7   6   9     6184.29     6136.07    212.96 o 
  -6   6   9    12041.23    11811.55    254.02 o 
  -5   6   9      781.46      682.55     76.27 o 
  -4   6   9    20976.34    21823.68    324.59 o 
  -3   6   9     1982.03     1751.02    101.54 o 
  -2   6   9     6082.80     6618.02    198.57 o 
  -1   6   9     5361.77     4946.78    177.03 o 
   0   6   9     1768.61     1402.33    107.19 o 
   1   6   9    17939.92    19037.18    376.45 o 
   2   6   9     4856.21     5193.29    208.81 o 
   3   6   9       79.12       73.26     79.96 o 
   4   6   9       67.04      124.97     91.94 o 
   5   6   9     5881.15     6306.54    306.92 o 
   6   6   9     5153.30     5318.56    543.52 o 
   7   6   9     5342.16     5176.99    369.72 o 
   8   6   9     2782.97     3148.43    290.44 o 
   9   6   9       46.65     -163.08    163.08 o 
  10   6   9       75.92      445.81    231.08 o 
 -15   7   9      480.99      265.38    214.46 o 
 -14   7   9     1809.39     1864.98    248.02 o 
 -13   7   9     1210.42     1026.54    222.02 o 
 -12   7   9    25295.18    26107.51    613.85 o 
 -11   7   9      865.97      512.09    142.91 o 
 -10   7   9      594.24      512.43    130.46 o 
  -9   7   9    27155.00    27066.84    703.21 o 
  -8   7   9     4589.18     4574.79    185.27 o 
  -7   7   9    33234.64    33092.79    445.95 o 
  -6   7   9    11161.58    12086.10    312.32 o 
  -5   7   9     3386.83     3426.85    148.04 o 
  -4   7   9      942.82      989.31     96.23 o 
  -3   7   9     4489.91     4224.78    178.25 o 
  -2   7   9       17.35      -61.74     64.78 o 
  -1   7   9     1400.96     1177.74    118.79 o 
   0   7   9    37295.09    38707.38    579.77 o 
   1   7   9      285.31      249.77     76.67 o 
   2   7   9    19759.72    19973.45    419.90 o 
   3   7   9      418.20      495.78    111.45 o 
   4   7   9       36.77      -45.16     97.31 o 
   5   7   9    20475.84    21914.09    580.99 o 
   6   7   9     3854.09     3269.67    310.58 o 
   7   7   9       56.34      -20.96    147.16 o 
   8   7   9       54.95     -160.52    160.52 o 
   9   7   9     2688.80     3146.78    395.05 o 
  10   7   9     1491.85     1138.86    293.39 o 
 -15   8   9       30.44      -61.08    201.39 o 
 -14   8   9     2239.29     2071.41    277.03 o 
 -13   8   9    15127.53    15939.67    626.65 o 
 -12   8   9     4968.42     4680.75    315.62 o 
 -11   8   9     4705.67     4908.46    338.15 o 
 -10   8   9    11101.58    11041.50    458.57 o 
  -9   8   9     7134.23     7131.06    328.59 o 
  -8   8   9    51305.34    54029.15    850.68 o 
  -7   8   9     2250.52     2558.26    190.50 o 
  -6   8   9     2888.24     2837.34    167.76 o 
  -5   8   9       75.26      -64.65     64.65 o 
  -4   8   9     5075.24     5610.20    212.45 o 
  -3   8   9     6008.46     5884.68    268.78 o 
  -2   8   9      303.74      179.32     74.32 o 
  -1   8   9    15185.52    15759.25    330.83 o 
   0   8   9      256.70      281.99     85.52 o 
   1   8   9    34386.05    35138.10    648.54 o 
   2   8   9       32.13       -3.89     84.99 o 
   3   8   9     3645.56     3608.98    233.26 o 
   4   8   9     9618.80     9202.41    385.21 o 
   5   8   9     3429.18     3538.35    268.97 o 
   6   8   9     2081.33     1768.70    243.63 o 
   7   8   9     2503.20     2014.46    257.99 o 
   8   8   9      253.39      114.35    159.82 o 
   9   8   9      884.00      961.91    271.32 o 
  10   8   9      227.97       24.29    225.89 o 
 -14   9   9      523.31      414.90    201.03 o 
 -13   9   9     1664.67     1459.13    236.26 o 
 -12   9   9     4829.22     4987.43    380.38 o 
 -11   9   9     1714.44     1098.75    208.63 o 
 -10   9   9      940.85      783.42    181.24 o 
  -9   9   9    16413.85    16222.04    495.24 o 
  -8   9   9      849.71     1219.56    152.66 o 
  -7   9   9    18815.09    20711.67    453.90 o 
  -6   9   9      199.63      165.10     89.82 o 
  -5   9   9       32.40       53.83     68.13 o 
  -4   9   9      576.75      432.54     87.24 o 
  -3   9   9     3608.14     3714.46    187.50 o 
  -2   9   9     2976.72     3168.19    173.31 o 
  -1   9   9      320.94      457.46     89.30 o 
   0   9   9    19120.87    19680.16    387.01 o 
   1   9   9      697.99      611.55    113.51 o 
   2   9   9    13191.13    12513.50    340.72 o 
   3   9   9     3925.66     3770.57    233.93 o 
   4   9   9     3386.30     3471.60    267.09 o 
   5   9   9     7595.46     8378.54    411.40 o 
   6   9   9      762.10      559.06    173.53 o 
   7   9   9       31.21      171.25    164.37 o 
   8   9   9       23.33      -36.08    169.28 o 
   9   9   9       19.67        8.13    212.46 o 
 -13  10   9     1170.39     1174.24    229.85 o 
 -12  10   9     2661.90     2238.15    277.67 o 
 -11  10   9      495.73      469.58    183.57 o 
 -10  10   9     4255.59     4283.26    338.94 o 
  -9  10   9      117.97       13.70    119.82 o 
  -8  10   9    12124.67    13698.92    441.41 o 
  -7  10   9      125.22      298.25    110.16 o 
  -6  10   9    12759.83    13046.61    350.68 o 
  -5  10   9     1338.57     1432.85    145.66 o 
  -4  10   9        2.62      -39.28     72.59 o 
  -3  10   9      654.04      612.28     94.91 o 
  -2  10   9     1136.12     1128.33    120.39 o 
  -1  10   9      221.75      378.31    101.35 o 
   0  10   9     1353.03     1124.18    129.83 o 
   1  10   9     8287.30     7769.66    356.87 o 
   2  10   9        7.58      -83.40     98.70 o 
   3  10   9     2415.56     2851.22    220.37 o 
   4  10   9      394.90      397.15    147.44 o 
   5  10   9     2922.28     3023.37    266.46 o 
   6  10   9       70.64       98.47    158.15 o 
   7  10   9     1161.66      965.72    227.51 o 
   8  10   9      477.31      368.01    206.48 o 
   9  10   9       71.28      264.10    395.98 o 
 -13  11   9      660.77      409.86    237.63 o 
 -12  11   9       39.73     -164.76    164.76 o 
 -11  11   9      417.34       16.10    161.43 o 
 -10  11   9       26.18       46.62    144.79 o 
  -9  11   9      196.69      439.93    139.80 o 
  -8  11   9      580.52      616.74    151.14 o 
  -7  11   9     2093.78     1966.82    207.66 o 
  -6  11   9     4976.00     5376.51    241.82 o 
  -5  11   9     5339.62     5107.97    228.61 o 
  -4  11   9    12251.16    12123.50    359.54 o 
  -3  11   9     1459.46     1332.72    158.36 o 
  -2  11   9     1482.67     2065.06    179.39 o 
  -1  11   9     9061.96     9865.76    330.17 o 
   0  11   9      815.77      431.30    134.43 o 
   1  11   9      911.73     1096.59    175.96 o 
   2  11   9     1624.73     2057.51    195.99 o 
   3  11   9      515.43      462.13    150.59 o 
   4  11   9     5165.19     5748.67    363.02 o 
   5  11   9      176.61       27.07    146.71 o 
   6  11   9     1035.67      797.07    196.46 o 
   7  11   9     1109.46     1344.98    253.69 o 
   8  11   9      520.46       47.47    208.27 o 
 -12  12   9     2089.93     1000.84    241.17 o 
 -11  12   9     1591.40     1108.25    248.12 o 
 -10  12   9      346.93      202.30    161.05 o 
  -9  12   9      301.94      323.05    154.91 o 
  -8  12   9      231.27      316.11    135.17 o 
  -7  12   9     2644.53     3015.57    230.88 o 
  -6  12   9     3101.22     3178.28    220.75 o 
  -5  12   9     9889.62    10431.03    435.88 o 
  -4  12   9     8557.47     8745.73    300.99 o 
  -3  12   9     8586.24     9420.92    358.52 o 
  -2  12   9     1331.02     1306.00    163.50 o 
  -1  12   9        9.19      320.16    121.92 o 
   0  12   9      876.63      892.96    154.38 o 
   1  12   9        5.72       44.39    127.26 o 
   2  12   9     4216.17     3861.32    294.31 o 
   3  12   9     1527.20     1671.91    209.19 o 
   4  12   9     1869.02     1903.49    224.63 o 
   5  12   9     2584.56     2535.42    282.12 o 
   6  12   9     4172.77     4156.12    359.83 o 
   7  12   9     1648.11     2386.83    305.48 o 
 -11  13   9      993.23      819.91    314.74 o 
 -10  13   9       25.98     -182.84    182.84 o 
  -9  13   9      357.88       65.85    182.83 o 
  -8  13   9     3416.72     3238.56    303.12 o 
  -7  13   9      257.04      231.19    152.73 o 
  -6  13   9     2542.74     3032.89    279.68 o 
  -5  13   9     6618.19     7988.27    437.86 o 
  -4  13   9    23200.58    22125.33    613.38 o 
  -3  13   9     6166.29     7443.71    325.00 o 
  -2  13   9     4856.29     4832.74    276.20 o 
  -1  13   9     2571.10     2125.06    207.95 o 
   0  13   9     3964.21     4645.40    279.41 o 
   1  13   9     5115.63     4852.44    323.92 o 
   2  13   9       70.59      136.86    137.76 o 
   3  13   9      312.37      421.11    150.94 o 
   4  13   9     4341.24     5922.71    443.09 o 
   5  13   9     4364.40     4184.25    354.76 o 
   6  13   9      849.93      631.11    218.09 o 
 -10  14   9      621.80      512.34    225.50 o 
  -9  14   9     1249.82     1283.55    245.56 o 
  -8  14   9      292.43      195.68    181.92 o 
  -7  14   9      596.67      719.23    188.01 o 
  -6  14   9     3076.56     3045.26    328.88 o 
  -5  14   9     4213.21     4415.19    377.70 o 
  -4  14   9     8225.29    10527.00    518.25 o 
  -3  14   9     8548.02     8844.93    411.43 o 
  -2  14   9     1818.20     1673.60    267.45 o 
  -1  14   9        4.86      144.43    132.78 o 
   0  14   9     1015.90      888.96    158.63 o 
   1  14   9     2427.41     2632.06    254.33 o 
   2  14   9     2212.56     1867.62    227.77 o 
   3  14   9     4111.10     4747.88    326.33 o 
   4  14   9     1516.93     1127.82    203.50 o 
   5  14   9     3342.11     3481.99    359.40 o 
  -8  15   9     1169.87     1195.02    236.28 o 
  -7  15   9      118.74       70.63    169.06 o 
  -6  15   9       82.48       45.41    148.62 o 
  -5  15   9     5716.20     5852.34    370.98 o 
  -4  15   9     4943.91     5179.52    340.44 o 
  -3  15   9     2387.63     3060.89    277.04 o 
  -2  15   9     4782.02     5116.44    331.90 o 
  -1  15   9      190.98      242.07    199.62 o 
   0  15   9     1153.16     1606.42    215.88 o 
   1  15   9     3310.68     2505.60    262.63 o 
   2  15   9      917.31      970.89    198.40 o 
   3  15   9     1048.82      824.62    203.14 o 
  -6  16   9     3195.55     3146.19    301.00 o 
  -5  16   9       19.99      116.70    167.88 o 
  -4  16   9     2659.53     2378.33    263.62 o 
  -3  16   9     4186.39     4176.66    329.80 o 
  -2  16   9      558.35       47.10    173.19 o 
  -1  16   9       45.21      -65.28    163.78 o 
   0  16   9        0.62       82.11    183.97 o 
   1  16   9        0.44     -140.74    172.03 o 
 -16   0  10    13077.85    14679.60   1241.78 o 
 -15   0  10     2081.58     2918.93    400.91 o 
 -14   0  10      478.45      258.84    176.72 o 
 -13   0  10    22904.18    23976.65   1016.16 o 
 -12   0  10       58.73      464.59    189.71 o 
 -11   0  10    10679.37    11202.93    462.21 o 
 -10   0  10     3514.23     3932.75    287.81 o 
  -9   0  10    41791.60    41196.14    816.76 o 
  -7   0  10    28351.41    30690.93    646.46 o 
  -6   0  10    39928.11    41231.13    782.12 o 
  -5   0  10     3741.01     5121.87    290.02 o 
  -4   0  10   212227.72   222214.66   2615.95 o 
  -3   0  10     3955.54     5100.89    257.93 o 
  -2   0  10     5487.27     4977.39    285.99 o 
  -1   0  10       24.46      174.13     85.24 o 
   0   0  10    12868.93    13287.67    395.51 o 
   1   0  10    19558.31    20201.53    503.95 o 
   2   0  10      157.57      137.88     84.72 o 
   3   0  10    25542.81    25595.16    606.69 o 
   4   0  10     1519.79     1584.43    181.77 o 
   5   0  10    69715.98    70086.58   1658.25 o 
   6   0  10      312.31      344.27    160.43 o 
   7   0  10     8604.48     9083.47    614.21 o 
   8   0  10    14358.40    16194.67    990.60 o 
   9   0  10     2047.42     1690.34    312.69 o 
  10   0  10     5534.85     5856.31    646.21 o 
  11   0  10     1723.73     1314.96   1254.41 o 
 -16   1  10      154.66      352.57    242.94 o 
 -15   1  10     2411.49     2185.04    248.81 o 
 -14   1  10     2628.25     2067.72    296.15 o 
 -13   1  10       98.84       52.13    118.47 o 
 -12   1  10    13756.73    15059.94    436.66 o 
 -11   1  10      978.63      820.54    164.19 o 
 -10   1  10    15323.58    15423.45    347.01 o 
  -9   1  10     4531.76     5195.34    223.94 o 
  -8   1  10    65269.62    64070.02    719.01 o 
  -7   1  10       77.98      262.56     67.75 o 
  -6   1  10       66.99      170.97     61.05 o 
  -5   1  10    95395.05    96156.98    924.83 o 
  -3   1  10   184158.89   191222.05   1500.67 o 
  -2   1  10     8130.62     8873.44    226.71 o 
  -1   1  10       88.64      215.23     63.18 o 
   0   1  10    32863.46    33005.79    449.82 o 
   1   1  10     6687.05     6107.05    214.62 o 
   2   1  10        8.73       84.62     59.55 o 
   3   1  10     2534.17     2188.82    140.37 o 
   4   1  10    43707.45    44315.34    676.99 o 
   5   1  10     1356.85     1512.20    141.88 o 
   6   1  10    11296.20    11074.28    388.91 o 
   7   1  10      575.10      380.00    143.64 o 
   8   1  10     1905.14     2241.67    237.18 o 
   9   1  10     7529.87     8684.51    478.74 o 
  10   1  10     3240.63     2498.23    345.83 o 
  11   1  10        5.76       42.42    277.61 o 
 -16   2  10     9217.84     9668.62    599.84 o 
 -15   2  10        2.89      -58.45    144.30 o 
 -14   2  10      159.80      355.25    161.88 o 
 -13   2  10     6641.34     6271.28    398.13 o 
 -12   2  10     2131.51     2596.24    205.45 o 
 -11   2  10     3955.25     3480.79    224.81 o 
 -10   2  10     9224.48    10106.47    290.34 o 
  -9   2  10    13138.64    12844.83    295.83 o 
  -8   2  10      330.85      310.30    102.72 o 
  -7   2  10     2284.87     1935.06    133.24 o 
  -6   2  10      967.10      500.14     72.74 o 
  -5   2  10     2229.48     2348.57    122.08 o 
  -4   2  10    84195.59    87256.38    793.21 o 
  -3   2  10     7130.13     7862.92    278.02 o 
  -2   2  10     9710.79     9583.06    227.65 o 
  -1   2  10    15180.57    15313.94    276.02 o 
   0   2  10    12745.97    12455.74    256.89 o 
   1   2  10      263.09       56.07     58.38 o 
   2   2  10     6044.45     5850.53    215.28 o 
   3   2  10    16851.83    17423.01    348.59 o 
   4   2  10     1478.09     1256.66    134.25 o 
   5   2  10    26669.66    27566.39    592.58 o 
   6   2  10     1505.54     1774.95    162.28 o 
   7   2  10     5476.61     5652.39    337.85 o 
   8   2  10     4364.13     4275.88    342.97 o 
   9   2  10     2261.51     1767.56    284.56 o 
  10   2  10     1140.54     1074.92    285.46 o 
  11   2  10     2267.84     2004.82    372.22 o 
 -16   3  10      456.99      451.53    203.42 o 
 -15   3  10      765.55      634.18    194.98 o 
 -14   3  10      845.28      900.55    179.25 o 
 -13   3  10     2351.76     1910.55    196.38 o 
 -12   3  10     1656.70     1858.75    172.92 o 
 -11   3  10    23803.46    24329.60    518.46 o 
 -10   3  10     1248.42     1253.85    124.07 o 
  -9   3  10    12168.01    12444.87    376.58 o 
  -8   3  10     1340.68     1260.43    107.95 o 
  -7   3  10     1745.05     1857.31    120.86 o 
  -6   3  10    15130.25    15552.51    295.75 o 
  -5   3  10     1610.63     1643.62    105.97 o 
  -4   3  10     5045.43     4724.94    161.46 o 
  -3   3  10    13478.96    12244.77    228.99 o 
  -2   3  10    52059.65    53586.41    602.75 o 
  -1   3  10      456.71      334.57     64.15 o 
   0   3  10     7069.68     6856.90    202.88 o 
   1   3  10     7202.87     6885.84    217.32 o 
   2   3  10      404.36      399.98     78.30 o 
   3   3  10    17505.50    17595.21    357.47 o 
   4   3  10     7897.77     8776.32    292.95 o 
   5   3  10      498.39      432.23    107.95 o 
   6   3  10      692.40      490.03    124.34 o 
   7   3  10     1182.56      694.45    185.72 o 
   8   3  10      176.52      247.66    171.36 o 
   9   3  10       23.71       57.88    196.35 o 
  10   3  10     6174.58     5647.73    482.47 o 
  11   3  10     1012.10      546.90    260.07 o 
 -16   4  10      279.35      321.27    216.11 o 
 -15   4  10     1266.16     1307.58    222.44 o 
 -14   4  10      776.85      608.94    170.67 o 
 -13   4  10     2114.00     2033.16    215.91 o 
 -12   4  10    26783.99    27293.41    557.77 o 
 -11   4  10       12.07      286.89    105.77 o 
 -10   4  10    44618.11    44531.33    683.36 o 
  -9   4  10     1423.61     1113.60    114.97 o 
  -8   4  10     2801.86     2614.61    158.75 o 
  -7   4  10    15041.20    13989.74    285.49 o 
  -6   4  10      699.05      616.68     78.20 o 
  -5   4  10    13226.17    14182.58    258.22 o 
  -4   4  10       16.20      106.48     47.87 o 
  -3   4  10    36446.18    37347.66    426.94 o 
  -2   4  10     1168.04      985.60     86.11 o 
  -1   4  10    50502.38    49906.82    548.65 o 
   0   4  10     4053.51     3490.20    158.73 o 
   1   4  10    11251.95    11363.68    247.01 o 
   2   4  10    34322.57    35001.17    515.91 o 
   3   4  10       49.54        2.11     72.05 o 
   4   4  10    11191.71    11850.82    341.31 o 
   5   4  10        2.00      -81.47     91.27 o 
   6   4  10       48.10      -96.40    127.79 o 
   7   4  10      199.83       -6.92    135.17 o 
   8   4  10      810.78      805.33    199.81 o 
   9   4  10     1582.96     1198.21    256.82 o 
  10   4  10      584.88      423.61    242.57 o 
 -16   5  10       63.13     -111.23    195.05 o 
 -15   5  10      279.29      145.67    162.06 o 
 -14   5  10     3138.38     3121.64    280.33 o 
 -13   5  10     3396.10     4079.85    295.34 o 
 -12   5  10     1074.81      993.49    155.82 o 
 -11   5  10    35942.44    36853.33    632.85 o 
 -10   5  10        7.98       91.43    112.32 o 
  -9   5  10    18487.34    19174.38    412.38 o 
  -8   5  10    13644.27    13631.25    384.90 o 
  -7   5  10      489.06      350.90     79.06 o 
  -6   5  10    14299.74    14805.75    294.06 o 
  -5   5  10     1021.30      856.04     85.24 o 
  -4   5  10       47.90      122.48     56.20 o 
  -3   5  10        4.13       73.03     56.23 o 
  -2   5  10    28471.24    29108.18    484.01 o 
  -1   5  10     4344.17     4355.29    141.22 o 
   0   5  10    38911.61    40054.82    447.01 o 
   1   5  10    14720.83    14802.90    285.22 o 
   2   5  10     1952.53     1869.27    123.19 o 
   3   5  10    30144.56    31032.97    551.02 o 
   4   5  10     2301.53     2193.70    147.71 o 
   5   5  10     4204.44     3891.19    262.79 o 
   6   5  10      404.99      352.78    145.59 o 
   7   5  10     2601.74     2020.19    242.98 o 
   8   5  10       35.52      243.23    173.79 o 
   9   5  10     3050.15     3259.95    333.45 o 
  10   5  10     3384.88     2844.68    392.77 o 
 -15   6  10        7.96        4.45    182.74 o 
 -14   6  10     3554.39     3622.17    303.23 o 
 -13   6  10      296.93      118.29    136.47 o 
 -12   6  10    11920.20    12011.91    460.21 o 
 -11   6  10      291.26      276.37    122.58 o 
 -10   6  10     9885.45    10467.14    400.20 o 
  -9   6  10     8355.48     8485.40    292.53 o 
  -8   6  10     8413.12     8080.60    257.89 o 
  -7   6  10    17702.87    17025.91    355.39 o 
  -6   6  10     1319.30     1220.32    100.04 o 
  -5   6  10        0.51       92.04     59.35 o 
  -4   6  10     5566.56     5836.80    200.64 o 
  -3   6  10     9554.37     8989.55    254.66 o 
  -2   6  10     1869.55     1874.97    131.83 o 
  -1   6  10    22350.54    22484.01    387.95 o 
   0   6  10     6167.17     6212.12    217.97 o 
   1   6  10    14723.10    15368.22    357.22 o 
   2   6  10     8776.85     8441.63    251.00 o 
   3   6  10       14.38      -86.15     86.15 o 
   4   6  10    10478.92     9994.52    367.93 o 
   5   6  10      162.99      245.96    126.09 o 
   6   6  10       58.80       49.56    134.76 o 
   7   6  10      829.40      461.06    213.19 o 
   8   6  10     1395.93     1249.91    278.47 o 
   9   6  10     2718.27     2611.93    452.75 o 
  10   6  10     1756.32     1734.79    498.22 o 
 -15   7  10      926.76      962.83    250.93 o 
 -14   7  10       78.35      217.46    173.38 o 
 -13   7  10     7957.46     7829.47    425.16 o 
 -12   7  10     2686.43     2258.06    225.81 o 
 -11   7  10     1376.63     1072.14    161.01 o 
 -10   7  10      451.76      334.11    123.97 o 
  -9   7  10     1461.62     1260.24    142.44 o 
  -8   7  10     1768.65     1630.57    135.71 o 
  -7   7  10     5659.83     5416.78    202.17 o 
  -6   7  10      619.66      511.64     78.00 o 
  -5   7  10      546.61      675.80     78.58 o 
  -4   7  10        9.36      -58.35     58.35 o 
  -3   7  10      417.54      368.15     78.77 o 
  -2   7  10     4654.34     4965.87    202.25 o 
  -1   7  10     9707.02     9333.26    285.26 o 
   0   7  10    14203.69    15394.35    348.53 o 
   1   7  10     6375.38     6527.67    303.20 o 
   2   7  10      263.77      347.62    123.64 o 
   3   7  10       46.16      -20.10    111.44 o 
   4   7  10       71.41       79.67    118.82 o 
   5   7  10     2958.97     2710.92    293.70 o 
   6   7  10        1.79       -0.20    142.99 o 
   7   7  10      347.57      272.93    171.90 o 
   8   7  10     3214.07     3531.36    407.89 o 
   9   7  10     2984.69     2855.23    375.95 o 
 -14   8  10     5592.05     5916.77    511.26 o 
 -13   8  10       57.71      158.64    174.32 o 
 -12   8  10      277.84      267.77    158.58 o 
 -11   8  10      113.28      223.20    145.26 o 
 -10   8  10      433.77      231.75    138.59 o 
  -9   8  10     1055.31      671.63    142.77 o 
  -8   8  10      899.29      424.63    138.59 o 
  -7   8  10     1022.61     1453.75    160.45 o 
  -6   8  10     6455.69     6671.56    283.95 o 
  -5   8  10     7431.35     7313.43    250.21 o 
  -4   8  10      906.41     1048.38    119.25 o 
  -3   8  10     2191.25     2465.11    165.58 o 
  -2   8  10     6983.80     7094.54    280.43 o 
  -1   8  10        2.68      177.15     80.70 o 
   0   8  10     3069.58     3231.93    180.47 o 
   1   8  10     4325.21     4909.24    259.82 o 
   2   8  10    10068.52     8835.80    365.87 o 
   3   8  10      184.48      -62.46    112.76 o 
   4   8  10      110.52      318.42    139.32 o 
   5   8  10      147.77      160.63    134.14 o 
   6   8  10     3456.42     3674.60    337.63 o 
   7   8  10     6071.64     6292.43    632.51 o 
   8   8  10      187.14      207.33    204.10 o 
   9   8  10      752.16      923.90    274.47 o 
 -14   9  10     7021.74     7176.51    459.17 o 
 -13   9  10     2934.90     2829.25    315.22 o 
 -12   9  10     1007.85     1181.58    225.76 o 
 -11   9  10     3276.59     3030.54    304.44 o 
 -10   9  10       60.94      178.17    143.49 o 
  -9   9  10      734.81      897.38    169.76 o 
  -8   9  10       44.30      209.80    117.30 o 
  -7   9  10     7507.35     7135.74    432.70 o 
  -6   9  10    25481.36    25281.55    542.36 o 
  -5   9  10    10838.58    10458.28    400.27 o 
  -4   9  10        3.22       69.09     80.40 o 
  -3   9  10     5456.25     5452.14    234.63 o 
  -2   9  10    15611.52    17234.18    396.37 o 
  -1   9  10    11452.66    11220.27    352.35 o 
   0   9  10        1.81      187.41    101.83 o 
   1   9  10     1451.84     1194.81    195.02 o 
   2   9  10      115.97      157.26    117.17 o 
   3   9  10     7858.76     8116.46    398.05 o 
   4   9  10      780.47      512.55    161.58 o 
   5   9  10      877.90     1188.69    219.21 o 
   6   9  10     7712.33     8353.53    499.91 o 
   7   9  10     2034.60     2052.72    281.99 o 
   8   9  10     6592.10     6427.83    483.38 o 
 -13  10  10     1541.11     1747.10    272.15 o 
 -12  10  10      972.87      456.66    208.69 o 
 -11  10  10     1589.84     2004.16    260.01 o 
 -10  10  10    11737.82    11846.66    480.42 o 
  -9  10  10        0.11       -4.28    126.25 o 
  -8  10  10     1943.94     2198.61    229.81 o 
  -7  10  10     2902.36     1984.91    198.73 o 
  -6  10  10    17649.95    18868.84    462.40 o 
  -5  10  10     6413.66     6169.56    279.47 o 
  -4  10  10     2874.50     2743.14    196.86 o 
  -3  10  10     8133.88     8640.65    347.30 o 
  -2  10  10    12590.83    11932.11    391.74 o 
  -1  10  10     9626.27     9639.74    373.60 o 
   0  10  10     1264.43     1313.27    168.01 o 
   1  10  10      357.09      165.84    117.05 o 
   2  10  10    11521.80    12832.07    439.77 o 
   3  10  10      167.78      108.52    130.26 o 
   4  10  10     2404.80     2021.78    234.92 o 
   5  10  10     1376.93     1240.97    220.77 o 
   6  10  10     5518.13     6965.62    465.29 o 
   7  10  10     8707.09     8805.65    534.26 o 
   8  10  10       20.17     -179.56    273.98 o 
 -12  11  10      798.30      970.44    240.78 o 
 -11  11  10     3470.54     2927.29    333.14 o 
 -10  11  10       80.10      142.51    142.73 o 
  -9  11  10     3728.67     3225.53    265.01 o 
  -8  11  10        7.33       -4.53    116.03 o 
  -7  11  10     9282.69    10094.23    403.70 o 
  -6  11  10     5514.22     5460.18    286.60 o 
  -5  11  10     2157.49     2516.98    236.35 o 
  -4  11  10       36.37       77.27    108.09 o 
  -3  11  10      386.66      278.04    117.43 o 
  -2  11  10    10727.44    10837.95    383.04 o 
  -1  11  10     3072.98     3239.81    241.91 o 
   0  11  10       10.19       -9.80    113.66 o 
   1  11  10     1950.06     1944.06    232.30 o 
   2  11  10     1765.27     2044.78    217.84 o 
   3  11  10    10388.84    10754.14    465.53 o 
   4  11  10       18.50       66.25    141.47 o 
   5  11  10     2054.09     2700.57    299.48 o 
   6  11  10     5368.13     5297.35    412.58 o 
   7  11  10     2819.00     3144.20    344.99 o 
 -12  12  10       43.20     -190.62    190.62 o 
 -11  12  10     2195.00     2560.72    315.09 o 
 -10  12  10     3605.63     3158.21    293.25 o 
  -9  12  10      641.80      729.07    173.09 o 
  -8  12  10     1120.45     1219.58    187.57 o 
  -7  12  10     2307.01     1992.64    269.53 o 
  -6  12  10     4476.40     5466.24    304.64 o 
  -5  12  10     3591.20     3771.17    255.64 o 
  -4  12  10      677.84      309.21    139.43 o 
  -3  12  10     5608.91     5421.91    308.33 o 
  -2  12  10      241.85      286.71    127.80 o 
  -1  12  10      809.95      842.93    159.93 o 
   0  12  10      689.98      597.57    168.26 o 
   1  12  10     1106.95     1108.73    184.42 o 
   2  12  10     6097.95     6349.62    389.37 o 
   3  12  10      378.12      323.87    147.01 o 
   4  12  10      172.08      204.30    161.14 o 
   5  12  10       34.78       42.48    170.14 o 
   6  12  10     3454.71     3777.35    368.55 o 
 -11  13  10      178.45      331.26    210.63 o 
 -10  13  10       91.28      -23.71    164.40 o 
  -9  13  10       48.07     -117.00    167.84 o 
  -8  13  10     2922.41     3026.39    298.43 o 
  -7  13  10     2385.21     2469.75    275.23 o 
  -6  13  10      410.09      253.95    179.01 o 
  -5  13  10      661.41      795.76    158.10 o 
  -4  13  10      135.16      320.36    138.01 o 
  -3  13  10      717.11      726.48    207.37 o 
  -2  13  10     2066.21     1443.24    190.42 o 
  -1  13  10      904.18      806.16    162.69 o 
   0  13  10     1548.43     1053.29    184.33 o 
   1  13  10        0.61       19.40    213.19 o 
   2  13  10     1153.63      891.37    194.09 o 
   3  13  10      476.45     1051.10    197.88 o 
   4  13  10     2517.26     1514.19    311.68 o 
   5  13  10     1136.27      946.70    238.60 o 
  -9  14  10     2008.36     2683.41    377.84 o 
  -8  14  10      112.96      123.92    184.74 o 
  -7  14  10     2207.40     2143.43    267.24 o 
  -6  14  10       56.24       82.58    147.65 o 
  -5  14  10      193.57      160.56    153.00 o 
  -4  14  10     2801.51     2100.66    257.61 o 
  -3  14  10       32.79      -19.98    124.56 o 
  -2  14  10      979.99      782.20    186.46 o 
  -1  14  10      188.17      312.11    154.37 o 
   0  14  10     1965.63     2294.49    268.85 o 
   1  14  10     1500.78      770.63    193.87 o 
   2  14  10      200.11       27.09    160.65 o 
   3  14  10      933.69      596.89    196.93 o 
   4  14  10      222.99      386.49    199.54 o 
  -7  15  10      291.32      296.58    186.61 o 
  -6  15  10     1418.36     1067.43    216.03 o 
  -5  15  10     2960.11     3136.30    303.03 o 
  -4  15  10       64.72      -22.75    157.83 o 
  -3  15  10     2984.00     2757.83    278.70 o 
  -2  15  10      921.66      986.03    196.45 o 
  -1  15  10       10.28       93.45    155.18 o 
   0  15  10      782.00      660.41    184.00 o 
   1  15  10      678.35      422.88    193.08 o 
   2  15  10       50.52       47.24    172.75 o 
  -4  16  10     2016.86     1408.89    243.05 o 
  -3  16  10      374.90      443.86    195.61 o 
  -2  16  10     1247.16     1082.72    230.86 o 
 -16   1  11      216.87       57.82    186.59 o 
 -15   1  11      241.89      207.58    170.58 o 
 -14   1  11      865.26      510.18    151.28 o 
 -13   1  11       50.92      -32.31    117.00 o 
 -12   1  11     2699.30     2975.59    251.11 o 
 -11   1  11      317.08      206.55    101.20 o 
 -10   1  11     3379.16     3367.55    199.75 o 
  -9   1  11      970.21      817.42    129.56 o 
  -8   1  11     1057.37      817.80    103.31 o 
  -7   1  11    16846.07    15647.39    329.23 o 
  -6   1  11       27.10      123.42     63.29 o 
  -5   1  11     2721.33     2389.57    149.35 o 
  -4   1  11      163.83      120.22     62.62 o 
  -3   1  11     1613.59     1473.13    116.22 o 
  -2   1  11    13353.92    13443.96    287.49 o 
  -1   1  11     3362.65     3015.13    150.95 o 
   0   1  11      447.73      294.27     74.00 o 
   1   1  11     1458.04     1475.56    121.26 o 
   2   1  11     8524.07     8764.95    272.92 o 
   3   1  11     3351.46     3411.77    187.30 o 
   4   1  11     1423.25     1378.29    134.89 o 
   5   1  11     1617.92     1397.54    156.79 o 
   6   1  11      202.09      203.38    120.75 o 
   7   1  11     2309.51     2237.42    232.05 o 
   8   1  11      205.53      197.16    154.69 o 
   9   1  11       27.69     -174.27    228.46 o 
  10   1  11     1121.67      834.83    301.07 o 
 -16   2  11      863.20      439.88    225.06 o 
 -15   2  11     4527.59     4948.67    339.40 o 
 -14   2  11      293.88      217.98    138.79 o 
 -13   2  11        1.09      -14.37    123.27 o 
 -12   2  11     1156.27     1230.90    158.43 o 
 -11   2  11    17538.11    18283.33    414.11 o 
 -10   2  11     1165.23     1108.90    127.56 o 
  -9   2  11     2273.92     2269.50    144.42 o 
  -8   2  11     8823.55     8767.58    283.31 o 
  -7   2  11      685.31      740.01    105.28 o 
  -6   2  11    23254.34    24349.61    389.97 o 
  -5   2  11      480.29      263.59     66.24 o 
  -4   2  11      241.97       98.06     62.44 o 
  -3   2  11    17212.72    17569.08    341.13 o 
  -2   2  11     2114.08     1887.21    131.67 o 
  -1   2  11     7458.40     7071.23    256.82 o 
   0   2  11      523.07      653.86     87.00 o 
   1   2  11    11225.14    11293.10    284.17 o 
   2   2  11    10065.46    10324.15    283.60 o 
   3   2  11    18214.85    18441.96    370.42 o 
   4   2  11      435.60      396.52    102.02 o 
   5   2  11      134.53      156.16    106.43 o 
   6   2  11    14424.37    14448.07    428.23 o 
   7   2  11      526.17      552.04    160.70 o 
   8   2  11     1833.99     1452.51    270.64 o 
   9   2  11      338.53      341.31    313.79 o 
  10   2  11      187.18        4.77    251.84 o 
 -16   3  11     4802.50     4613.22    381.99 o 
 -15   3  11     3477.01     3171.08    317.29 o 
 -14   3  11     3391.82     3638.79    288.46 o 
 -13   3  11      120.71      105.66    127.79 o 
 -12   3  11     5022.20     5756.02    302.92 o 
 -11   3  11      707.77      833.44    134.59 o 
 -10   3  11     5396.47     5665.59    267.55 o 
  -9   3  11       48.12       -4.34     68.34 o 
  -8   3  11      257.24      252.24     76.07 o 
  -7   3  11    50097.78    52714.16    627.71 o 
  -6   3  11       33.22      258.46     65.73 o 
  -5   3  11    29348.68    28202.51    460.51 o 
  -4   3  11    13605.13    13627.64    282.68 o 
  -3   3  11    18918.02    18193.49    385.87 o 
  -2   3  11    22467.96    22599.49    367.69 o 
  -1   3  11      244.61      175.00     64.19 o 
   0   3  11      381.75      296.53     75.17 o 
   1   3  11      979.21      828.84     98.80 o 
   2   3  11    26048.14    26244.84    459.71 o 
   3   3  11    11601.06    11741.00    341.36 o 
   4   3  11     6333.32     6575.83    272.95 o 
   5   3  11     6098.81     5896.40    275.15 o 
   6   3  11     3582.59     2985.15    251.59 o 
   7   3  11    13962.93    14422.02    597.30 o 
   8   3  11      166.18      -24.71    176.54 o 
   9   3  11        6.01      -77.19    208.45 o 
  10   3  11     1404.60      672.68    350.00 o 
 -16   4  11     2043.57     1968.73    273.64 o 
 -15   4  11    10980.47    10872.43    531.08 o 
 -14   4  11        5.23      350.17    161.91 o 
 -13   4  11      549.73      633.14    154.18 o 
 -12   4  11      159.52      249.43    123.05 o 
 -11   4  11    17058.92    17230.30    443.63 o 
 -10   4  11     1710.65     1740.50    168.22 o 
  -9   4  11      760.01      613.83    111.29 o 
  -8   4  11     8336.53     8187.46    264.67 o 
  -7   4  11      105.96      134.61     65.48 o 
  -6   4  11    42669.75    41749.39    520.07 o 
  -5   4  11     6187.32     6693.41    183.57 o 
  -4   4  11      253.72      165.47     58.93 o 
  -3   4  11    17546.13    18257.01    301.62 o 
  -2   4  11     5790.32     5468.30    185.01 o 
  -1   4  11    21085.23    20880.84    334.82 o 
   0   4  11      771.87      588.10    107.90 o 
   1   4  11    27968.58    28433.62    455.17 o 
   2   4  11     2138.22     2208.29    160.67 o 
   3   4  11    25194.46    25159.99    535.73 o 
   4   4  11      286.77      257.99    105.47 o 
   5   4  11      161.46       -5.67    151.23 o 
   6   4  11    20254.32    21451.35    632.36 o 
   7   4  11     1355.47      894.09    197.12 o 
   8   4  11     2691.44     1971.99    268.57 o 
   9   4  11      515.16      234.14    221.77 o 
  10   4  11      825.33      974.30    257.68 o 
 -15   5  11       55.85      155.64    176.98 o 
 -14   5  11     2721.37     2648.10    271.93 o 
 -13   5  11     8333.58     9109.35    524.46 o 
 -12   5  11     5786.10     5093.55    316.24 o 
 -11   5  11      117.23      272.64    123.65 o 
 -10   5  11     1057.56      626.42    121.90 o 
  -9   5  11       14.17       29.40     86.23 o 
  -8   5  11     2949.33     3271.71    193.39 o 
  -7   5  11    32467.27    31801.60    497.17 o 
  -6   5  11     2220.02     2574.89    160.68 o 
  -5   5  11     3358.08     3111.65    143.99 o 
  -4   5  11     1578.96     1409.87    108.93 o 
  -3   5  11     5280.36     5771.33    206.69 o 
  -2   5  11    12357.19    12312.39    306.64 o 
  -1   5  11     4532.35     4444.65    162.82 o 
   0   5  11      968.43      854.62     87.05 o 
   1   5  11     8247.19     7595.69    222.40 o 
   2   5  11    20678.80    21493.29    450.18 o 
   3   5  11     8439.21     8669.80    403.94 o 
   4   5  11      567.45      367.38    137.58 o 
   5   5  11     2111.48     2228.61    218.02 o 
   6   5  11        1.83      275.91    150.14 o 
   7   5  11     7676.12     7719.09    455.68 o 
   8   5  11     4325.21     4354.48    387.47 o 
   9   5  11     1990.06     1966.28    376.71 o 
 -15   6  11     3288.06     3016.28    323.45 o 
 -14   6  11     4397.47     4520.64    352.17 o 
 -13   6  11       70.68       88.14    140.72 o 
 -12   6  11     6226.00     5980.94    345.12 o 
 -11   6  11       68.37       84.47    122.24 o 
 -10   6  11      202.88       31.32    123.50 o 
  -9   6  11     5740.45     5596.06    281.44 o 
  -8   6  11     1194.93     1014.48    115.87 o 
  -7   6  11      726.49      743.15    100.43 o 
  -6   6  11     2586.36     2288.21    146.77 o 
  -5   6  11    21188.14    21378.97    437.75 o 
  -4   6  11     2005.36     1722.94    118.66 o 
  -3   6  11     6370.23     6519.69    216.72 o 
  -2   6  11     3494.16     3594.53    165.37 o 
  -1   6  11      772.87      608.12    101.65 o 
   0   6  11    42277.54    41913.12    588.77 o 
   1   6  11    14558.10    14918.76    320.84 o 
   2   6  11      257.37      279.65    127.63 o 
   3   6  11      570.13      566.05    139.95 o 
   4   6  11      887.37      625.46    137.51 o 
   5   6  11     3920.53     4696.18    408.70 o 
   6   6  11     2830.80     2365.71    424.86 o 
   7   6  11     3165.98     2396.27    302.07 o 
   8   6  11     1135.37      949.94    274.85 o 
   9   6  11     5165.73     5493.33    580.20 o 
 -15   7  11     1456.23     1090.92    270.50 o 
 -14   7  11     1364.39     1405.34    264.13 o 
 -13   7  11    19596.04    21277.57    665.42 o 
 -12   7  11        4.70      150.50    137.26 o 
 -11   7  11     7706.60     8371.70    394.24 o 
 -10   7  11     9396.33     9482.93    415.53 o 
  -9   7  11     2070.38     2298.01    198.83 o 
  -8   7  11     9326.72     9030.81    347.13 o 
  -7   7  11     2538.02     2552.62    192.05 o 
  -6   7  11     8470.58     8103.64    227.34 o 
  -5   7  11      239.40      196.58     83.19 o 
  -4   7  11    15008.33    14672.02    313.73 o 
  -3   7  11     1478.52     1413.14    133.20 o 
  -2   7  11        1.35       14.86     75.70 o 
  -1   7  11    31783.52    32371.97    545.03 o 
   0   7  11     1293.15     1380.23    142.41 o 
   1   7  11    38609.83    40780.05    726.64 o 
   2   7  11      830.90      695.27    146.62 o 
   3   7  11     1476.24     1446.14    199.16 o 
   4   7  11     3771.88     3776.71    293.87 o 
   5   7  11      221.30      -27.58    142.39 o 
   6   7  11       95.02       62.98    156.80 o 
   7   7  11       88.69      180.85    182.61 o 
   8   7  11    12210.02    14343.92    774.31 o 
   9   7  11     3281.98     3472.57    416.61 o 
 -14   8  11     7604.65     7814.90    494.56 o 
 -13   8  11     2053.24     1805.84    255.20 o 
 -12   8  11    15151.71    15730.54    613.73 o 
 -11   8  11     1363.32     1132.08    199.09 o 
 -10   8  11       70.51      139.16    137.67 o 
  -9   8  11    18423.59    19341.06    585.56 o 
  -8   8  11      462.61      436.33    148.36 o 
  -7   8  11     3010.39     3371.86    227.14 o 
  -6   8  11       10.83       33.65     93.44 o 
  -5   8  11    27469.86    29636.40    608.22 o 
  -4   8  11     3507.48     2921.36    188.92 o 
  -3   8  11    13729.23    13471.33    379.14 o 
  -2   8  11    12175.63    12143.68    408.14 o 
  -1   8  11     1717.05     1804.30    156.42 o 
   0   8  11    61714.10    65799.53   1064.30 o 
   1   8  11     5046.64     4179.98    274.34 o 
   2   8  11    10777.86    10353.67    442.50 o 
   3   8  11      545.79      516.21    152.25 o 
   4   8  11      258.70      357.16    178.37 o 
   5   8  11     6404.10     6148.07    425.52 o 
   6   8  11       40.98       97.01    168.55 o 
   7   8  11     3121.70     3202.44    355.34 o 
   8   8  11      271.44      143.84    212.18 o 
 -14   9  11      847.70     1191.11    248.66 o 
 -13   9  11    13274.25    14179.81    630.27 o 
 -12   9  11     1722.35     1313.63    267.64 o 
 -11   9  11     5764.72     5787.58    405.53 o 
 -10   9  11     2177.74     2213.83    262.00 o 
  -9   9  11     2391.63     2508.23    299.90 o 
  -8   9  11    10734.13    11081.17    461.98 o 
  -7   9  11       92.23       10.30    121.50 o 
  -6   9  11     2675.54     2755.82    242.41 o 
  -5   9  11       22.88      164.32    117.72 o 
  -4   9  11     9501.46     9616.41    325.22 o 
  -3   9  11      308.56      338.51    104.66 o 
  -2   9  11      517.70      514.89    129.38 o 
  -1   9  11    25903.88    26127.49    651.39 o 
   0   9  11      495.55      571.73    196.66 o 
   1   9  11    12275.06    11622.56    482.34 o 
   2   9  11       46.35       21.05    121.41 o 
   3   9  11      502.22      191.11    134.52 o 
   4   9  11      880.90      613.77    169.85 o 
   5   9  11      758.86      734.00    202.48 o 
   6   9  11       33.91      137.58    180.82 o 
   7   9  11       42.32      -59.86    174.22 o 
   8   9  11     6640.98     8002.23    547.52 o 
 -13  10  11     1595.20     1181.76    240.30 o 
 -12  10  11     3561.22     3468.89    346.84 o 
 -11  10  11     1042.54      455.18    187.21 o 
 -10  10  11     1175.09      811.69    185.49 o 
  -9  10  11       19.41      142.76    134.48 o 
  -8  10  11     1795.16     2148.85    216.32 o 
  -7  10  11      645.17      527.73    147.28 o 
  -6  10  11     3929.25     4788.42    301.86 o 
  -5  10  11     3759.82     3372.97    276.79 o 
  -4  10  11      713.10      519.99    132.71 o 
  -3  10  11     1559.43     1790.23    196.58 o 
  -2  10  11     6274.88     6362.04    331.50 o 
  -1  10  11      133.84      278.24    129.22 o 
   0  10  11    13498.83    13828.23    495.81 o 
   1  10  11      336.48      137.32    134.34 o 
   2  10  11     3580.35     4070.21    353.84 o 
   3  10  11      732.95      450.45    159.17 o 
   4  10  11       42.67       73.25    137.82 o 
   5  10  11      498.91      460.82    185.98 o 
   6  10  11      282.78      338.14    192.90 o 
   7  10  11     2094.40     1694.29    290.68 o 
 -12  11  11      282.02      -13.74    184.40 o 
 -11  11  11     4014.93     4014.11    379.47 o 
 -10  11  11       97.50      295.66    159.78 o 
  -9  11  11     5703.91     5462.56    351.69 o 
  -8  11  11      561.92      549.53    164.16 o 
  -7  11  11     9724.76    10702.10    440.42 o 
  -6  11  11        1.33      233.15    131.96 o 
  -5  11  11     8511.79     7716.85    464.90 o 
  -4  11  11      327.61      117.95    123.11 o 
  -3  11  11     4348.52     4107.13    283.20 o 
  -2  11  11     1824.06     1505.28    193.25 o 
  -1  11  11     2723.63     2685.77    233.31 o 
   0  11  11     1045.68      732.34    159.86 o 
   1  11  11      678.00      852.09    161.12 o 
   2  11  11     3031.72     2851.33    287.95 o 
   3  11  11       49.70      215.94    157.30 o 
   4  11  11     4757.08     4640.65    344.36 o 
   5  11  11      313.60      484.47    190.34 o 
   6  11  11     1892.11     1809.14    281.48 o 
 -11  12  11        8.87      305.00    206.60 o 
 -10  12  11     3800.48     3825.58    399.68 o 
  -9  12  11     2910.60     2388.63    347.69 o 
  -8  12  11    11022.28    11792.54    471.72 o 
  -7  12  11     1607.06     1627.39    205.72 o 
  -6  12  11     6398.14     5917.75    339.41 o 
  -5  12  11     1634.11     1476.43    186.42 o 
  -4  12  11     5669.52     5410.61    419.84 o 
  -3  12  11     4767.20     4205.34    335.23 o 
  -2  12  11     2540.26     2425.44    228.46 o 
  -1  12  11      253.99      337.85    145.22 o 
   0  12  11     1249.33      781.79    167.39 o 
   1  12  11     1478.65      963.85    191.54 o 
   2  12  11      414.68      588.03    178.07 o 
   3  12  11     7278.06     7984.28    464.91 o 
   4  12  11     2246.71     2147.51    350.31 o 
   5  12  11     9579.78     9084.58    600.64 o 
 -10  13  11     1722.52     1370.07    270.34 o 
  -9  13  11    13749.08    15153.68    559.41 o 
  -8  13  11     4539.21     4779.35    333.08 o 
  -7  13  11     7643.57     7623.13    395.12 o 
  -6  13  11      434.31      423.98    187.66 o 
  -5  13  11     5968.12     6215.48    480.49 o 
  -4  13  11     4835.96     5756.67    336.13 o 
  -3  13  11     8817.71     8820.10    401.00 o 
  -2  13  11      695.97      578.97    151.35 o 
  -1  13  11      894.08      806.04    168.25 o 
   0  13  11       80.45       68.32    145.06 o 
   1  13  11      580.06      718.90    181.74 o 
   2  13  11     3074.01     3315.83    311.54 o 
   3  13  11     2822.76     3380.61    329.46 o 
   4  13  11     9500.07     9669.55    532.23 o 
  -9  14  11     3339.29     3228.16    340.13 o 
  -8  14  11     4513.14     4999.79    401.42 o 
  -7  14  11     1018.88     1011.88    226.11 o 
  -6  14  11     2711.68     2962.43    305.14 o 
  -5  14  11     4010.07     5078.61    402.25 o 
  -4  14  11     8026.25     8393.66    457.93 o 
  -3  14  11      216.44      355.74    151.69 o 
  -2  14  11      166.00       -0.44    133.42 o 
  -1  14  11      130.42       49.74    148.81 o 
   0  14  11       99.84      326.98    175.43 o 
   1  14  11     1073.60      912.69    210.32 o 
   2  14  11     1651.74     2048.50    265.10 o 
   3  14  11     4748.54     4704.38    383.15 o 
  -6  15  11      873.48      428.96    221.23 o 
  -5  15  11      144.92      186.08    172.59 o 
  -4  15  11     2428.59     2355.31    280.35 o 
  -3  15  11     5368.98     5872.04    392.85 o 
  -2  15  11     1469.82     1360.87    253.77 o 
  -1  15  11       33.84     -153.31    154.46 o 
   0  15  11      246.01      422.22    199.17 o 
 -16   0  12        2.51      283.47    262.42 o 
 -15   0  12      282.93      415.01    261.27 o 
 -14   0  12     2870.38     3322.92    416.78 o 
 -13   0  12     5507.98     5626.21    426.76 o 
 -12   0  12        0.72     -152.37    152.37 o 
 -11   0  12     4770.88     5483.09    394.68 o 
 -10   0  12    45432.78    47154.29    943.79 o 
  -9   0  12      572.15      342.57    131.51 o 
  -8   0  12    37295.27    37229.95    834.25 o 
  -7   0  12       24.98      124.77    104.30 o 
  -6   0  12     2984.70     3486.38    259.27 o 
  -5   0  12    43906.09    44274.37    860.38 o 
  -4   0  12    10579.09    11647.93    426.33 o 
  -3   0  12       63.48       -2.27     83.48 o 
  -2   0  12      817.83      520.55    116.35 o 
  -1   0  12    16597.79    16886.45    542.40 o 
   0   0  12     6662.65     5869.95    333.71 o 
   1   0  12      192.51       -3.90     93.99 o 
   2   0  12     3533.79     3186.42    262.22 o 
   3   0  12     1456.07     1847.60    215.87 o 
   4   0  12    50155.96    53129.12   1591.08 o 
   5   0  12    18141.24    17429.21    562.37 o 
   6   0  12     8218.93     7386.94    492.84 o 
   7   0  12     2527.00     2539.40    323.86 o 
   8   0  12       94.04      291.24    253.96 o 
   9   0  12    10243.97    11510.12    905.91 o 
 -16   1  12     5900.61     6822.49    480.19 o 
 -15   1  12     6858.24     7591.87    442.00 o 
 -14   1  12     2784.99     2933.70    287.25 o 
 -13   1  12      384.89      455.07    144.77 o 
 -12   1  12       73.05      103.42    103.43 o 
 -11   1  12     6209.67     6103.58    278.96 o 
 -10   1  12     9463.39     9547.95    322.12 o 
  -9   1  12    46792.96    48729.33    792.15 o 
  -8   1  12      428.81      471.28     92.21 o 
  -7   1  12     1967.50     1697.08    130.67 o 
  -6   1  12     8264.97     7852.16    311.65 o 
  -5   1  12      553.75      436.62     88.44 o 
  -4   1  12    17014.19    17736.58    340.37 o 
  -3   1  12    14982.61    15161.09    316.85 o 
  -2   1  12     3035.69     2722.33    156.42 o 
  -1   1  12     5179.65     5587.95    217.34 o 
   0   1  12    17237.54    16298.37    331.54 o 
   1   1  12     3744.23     3343.72    186.17 o 
   2   1  12      414.22      542.29     99.24 o 
   3   1  12    40791.52    41840.42    655.57 o 
   4   1  12     7366.52     7086.24    282.30 o 
   5   1  12    17648.66    18080.29    434.19 o 
   6   1  12     8327.98     8945.76    470.09 o 
   7   1  12        4.36      140.17    155.89 o 
   8   1  12     2321.48     1891.67    265.89 o 
   9   1  12     1897.33     1630.00    354.11 o 
 -16   2  12     2392.89     2481.71    506.94 o 
 -15   2  12       43.77      260.58    170.26 o 
 -14   2  12     5590.11     7047.28    512.30 o 
 -13   2  12      103.01      174.69    130.24 o 
 -12   2  12      139.06      131.82    137.21 o 
 -11   2  12     7034.65     7383.80    300.13 o 
 -10   2  12     9872.70     9835.87    322.46 o 
  -9   2  12       73.18      234.02     85.21 o 
  -8   2  12    20893.88    20588.42    418.59 o 
  -7   2  12       88.18       -7.22     65.13 o 
  -6   2  12       65.16      157.95     71.80 o 
  -5   2  12     4227.12     4223.81    183.36 o 
  -4   2  12    17908.78    17636.01    453.23 o 
  -3   2  12      549.42      537.44     84.05 o 
  -2   2  12    17717.80    17075.88    335.24 o 
  -1   2  12    20409.77    19877.70    379.01 o 
   0   2  12        4.07      -53.28     68.82 o 
   1   2  12       62.68       78.06     74.87 o 
   2   2  12     3135.27     3322.58    211.71 o 
   3   2  12       56.48       13.40     86.31 o 
   4   2  12    25024.04    25190.85    508.17 o 
   5   2  12    13880.37    14157.23    555.46 o 
   6   2  12      437.53      279.54    149.17 o 
   7   2  12      476.34      377.08    241.60 o 
   8   2  12      153.15      -17.04    204.04 o 
   9   2  12     1087.19     1352.16    358.80 o 
 -16   3  12     5924.77     6039.90    443.78 o 
 -15   3  12     7003.54     8142.26    476.30 o 
 -14   3  12      183.83      296.77    150.62 o 
 -13   3  12     1349.45     1030.70    178.12 o 
 -12   3  12     4363.93     4209.75    266.71 o 
 -11   3  12     2954.01     3116.11    261.87 o 
 -10   3  12     8759.25     8816.72    354.35 o 
  -9   3  12    16480.47    18408.38    538.49 o 
  -8   3  12      514.66      457.26     86.06 o 
  -7   3  12      211.14      180.91     74.23 o 
  -6   3  12        1.87      -58.45     58.45 o 
  -5   3  12     1293.73      899.77     96.20 o 
  -4   3  12        9.92       61.83     56.98 o 
  -3   3  12    26573.21    25888.12    419.88 o 
  -2   3  12     7084.27     6651.11    238.51 o 
  -1   3  12     1336.97     1280.43    116.86 o 
   0   3  12     1662.11     1684.73    132.96 o 
   1   3  12        8.25       84.61     75.76 o 
   2   3  12     3215.50     2879.39    182.02 o 
   3   3  12    14351.97    15515.83    515.73 o 
   4   3  12     1385.98     1270.24    146.78 o 
   5   3  12     1032.21      539.78    153.48 o 
   6   3  12    12612.08    12815.05    562.79 o 
   7   3  12     2354.26     1644.30    391.44 o 
   8   3  12      322.05      315.18    217.89 o 
   9   3  12     1244.87      933.61    269.48 o 
 -15   4  12     4564.01     5094.36    398.59 o 
 -14   4  12     1885.55     1747.53    245.46 o 
 -13   4  12      776.42      866.97    188.79 o 
 -12   4  12      834.53      577.15    142.57 o 
 -11   4  12     2594.09     2289.45    195.66 o 
 -10   4  12       40.36      -94.34     94.44 o 
  -9   4  12      322.06      209.45     96.30 o 
  -8   4  12     1673.48     1828.90    156.42 o 
  -7   4  12     4083.02     3574.77    183.14 o 
  -6   4  12     3728.61     3218.57    149.14 o 
  -5   4  12     1642.90     1677.41    110.65 o 
  -4   4  12    13501.28    13278.63    272.31 o 
  -3   4  12     4005.02     4240.35    187.88 o 
  -2   4  12    34622.79    34883.27    481.12 o 
  -1   4  12     2830.50     2671.86    154.41 o 
   0   4  12     6365.85     6677.08    268.65 o 
   1   4  12     9455.72    10231.06    308.38 o 
   2   4  12     8203.24     8381.87    324.98 o 
   3   4  12     8203.75     8668.97    450.74 o 
   4   4  12     1958.49     1878.44    219.82 o 
   5   4  12     2559.93     2205.97    242.87 o 
   6   4  12     1169.42     1325.65    243.08 o 
   7   4  12     2455.53     2787.76    292.31 o 
   8   4  12       99.76      113.30    242.78 o 
   9   4  12     2574.32     2328.91    375.34 o 
 -15   5  12     7064.65     6817.55    458.07 o 
 -14   5  12     8522.04     8405.21    460.98 o 
 -13   5  12     3876.75     2779.88    268.84 o 
 -12   5  12     3004.11     3051.76    274.85 o 
 -11   5  12      159.62      281.26    125.66 o 
 -10   5  12     5276.75     5769.99    306.40 o 
  -9   5  12      474.44      262.21    102.80 o 
  -8   5  12      104.17       70.25     88.01 o 
  -7   5  12     3588.90     3293.15    175.99 o 
  -6   5  12     2256.38     2553.42    146.75 o 
  -5   5  12     8520.24     8641.63    249.45 o 
  -4   5  12     3749.84     3836.15    219.15 o 
  -3   5  12    22649.91    23295.40    419.18 o 
  -2   5  12     1169.14      996.76     96.51 o 
  -1   5  12    11865.69    11895.29    330.53 o 
   0   5  12     2299.55     2192.57    140.19 o 
   1   5  12     8984.94     8471.33    296.79 o 
   2   5  12     8275.71     8351.68    282.17 o 
   3   5  12       36.04       97.99    128.37 o 
   4   5  12        4.73      -34.36    127.20 o 
   5   5  12      778.70      465.99    158.06 o 
   6   5  12     3995.89     4325.50    405.09 o 
   7   5  12      641.86      732.95    208.47 o 
   8   5  12     6654.14     6327.78    620.85 o 
   9   5  12     1242.77     1044.70    316.84 o 
 -15   6  12     6703.94     6743.45    495.74 o 
 -14   6  12     2078.56     2213.95    262.01 o 
 -13   6  12     5013.71     4890.02    328.96 o 
 -12   6  12      632.72      461.56    152.56 o 
 -11   6  12        5.17      -47.29    119.15 o 
 -10   6  12      564.33      398.66    128.84 o 
  -9   6  12      496.87      546.23    124.45 o 
  -8   6  12      558.06      487.98    111.30 o 
  -7   6  12       40.13      112.92     76.88 o 
  -6   6  12     9337.52     9376.50    280.91 o 
  -5   6  12     8027.05     7681.32    262.69 o 
  -4   6  12    10121.42     9782.13    286.78 o 
  -3   6  12     2112.05     1954.71    139.33 o 
  -2   6  12    13276.42    13592.19    305.92 o 
  -1   6  12     1717.75     1841.64    133.15 o 
   0   6  12     5682.14     5329.03    280.45 o 
   1   6  12     2952.17     2867.31    244.14 o 
   2   6  12     6207.90     6281.51    391.43 o 
   3   6  12       20.98     -128.47    133.65 o 
   4   6  12       10.21       26.74    129.30 o 
   5   6  12      132.95       42.53    162.88 o 
   6   6  12      415.61      455.39    190.38 o 
   7   6  12     5424.64     4850.09    430.28 o 
   8   6  12      298.73      533.37    284.13 o 
 -14   7  12     6391.62     6495.43    468.13 o 
 -13   7  12     2902.85     2818.70    287.78 o 
 -12   7  12     1055.58     1174.52    211.18 o 
 -11   7  12      183.90      293.21    141.29 o 
 -10   7  12     1003.27      725.75    160.62 o 
  -9   7  12     1114.59      785.69    140.85 o 
  -8   7  12     1937.74     1791.40    164.85 o 
  -7   7  12     6296.49     6723.75    286.09 o 
  -6   7  12      618.39      362.50     98.70 o 
  -5   7  12    18154.15    18168.30    452.93 o 
  -4   7  12     2087.50     2179.21    175.02 o 
  -3   7  12       79.95        8.66     85.36 o 
  -2   7  12       18.71       92.09     91.41 o 
  -1   7  12     4934.43     4852.10    271.17 o 
   0   7  12     1440.52     1164.83    174.20 o 
   1   7  12     1103.26     1664.00    203.05 o 
   2   7  12      687.92      439.44    166.78 o 
   3   7  12        5.97      -56.16    136.01 o 
   4   7  12     2254.91     1953.66    301.87 o 
   5   7  12      152.46       32.40    164.19 o 
   6   7  12     1538.68     1989.43    283.79 o 
   7   7  12     2363.89     2027.93    306.40 o 
   8   7  12     3251.76     3993.50    474.79 o 
 -14   8  12     1824.63     1378.54    256.35 o 
 -13   8  12     1002.82      681.77    212.97 o 
 -12   8  12     4279.84     3948.77    335.10 o 
 -11   8  12      954.38      485.65    168.68 o 
 -10   8  12      182.95      150.06    141.19 o 
  -9   8  12       39.57     -112.64    119.32 o 
  -8   8  12      120.55      156.80    131.74 o 
  -7   8  12      765.16      610.82    129.58 o 
  -6   8  12    25795.36    26147.31    578.50 o 
  -5   8  12     1527.19     1272.76    181.35 o 
  -4   8  12     4383.45     4888.47    317.92 o 
  -3   8  12       41.87      -53.89    101.34 o 
  -2   8  12      787.81      964.04    164.48 o 
  -1   8  12     4248.85     3856.02    284.29 o 
   0   8  12     2270.18     2554.70    239.87 o 
   1   8  12     1053.61      714.01    154.03 o 
   2   8  12      119.67      -20.70    114.90 o 
   3   8  12     6156.73     6319.95    412.63 o 
   4   8  12        2.03     -130.97    130.97 o 
   5   8  12      209.89      313.82    177.66 o 
   6   8  12     3921.80     3778.51    392.26 o 
   7   8  12     1332.62     1504.89    303.09 o 
 -13   9  12     5239.98     5484.06    433.08 o 
 -12   9  12     1332.69     1009.86    246.89 o 
 -11   9  12     1526.66     1237.06    227.45 o 
 -10   9  12     1250.34      613.84    181.37 o 
  -9   9  12      670.43      682.18    174.13 o 
  -8   9  12     3961.04     3632.93    294.86 o 
  -7   9  12    13302.68    12929.13    499.98 o 
  -6   9  12     1512.40      823.80    176.72 o 
  -5   9  12     9136.67     9638.78    429.41 o 
  -4   9  12      368.28       87.61    126.71 o 
  -3   9  12     5237.88     5611.96    350.54 o 
  -2   9  12     1556.96      875.12    164.81 o 
  -1   9  12      256.92      242.02    130.32 o 
   0   9  12     1741.37     1651.95    194.99 o 
   1   9  12     5468.18     6060.12    344.73 o 
   2   9  12     6150.86     6091.67    365.28 o 
   3   9  12        1.21      102.15    148.53 o 
   4   9  12     2110.10     2027.87    263.58 o 
   5   9  12     2023.45     2005.38    296.39 o 
   6   9  12     1701.17     1607.74    266.39 o 
   7   9  12     8779.43     9218.07    591.57 o 
 -13  10  12      172.53      199.29    193.63 o 
 -12  10  12     5657.61     5191.23    448.63 o 
 -11  10  12     6050.69     5833.87    415.86 o 
 -10  10  12        4.01       92.34    148.01 o 
  -9  10  12     1514.88     1592.70    212.07 o 
  -8  10  12      433.18      111.20    137.68 o 
  -7  10  12    14020.42    14868.72    515.41 o 
  -6  10  12    11632.49    11732.22    459.46 o 
  -5  10  12      324.71      150.02    123.91 o 
  -4  10  12       16.36       73.31    118.12 o 
  -3  10  12       92.74       34.00    122.39 o 
  -2  10  12     6022.92     6467.09    356.60 o 
  -1  10  12     5453.10     5809.39    335.80 o 
   0  10  12     1074.66      822.55    165.06 o 
   1  10  12     7554.47     8007.07    392.89 o 
   2  10  12     1869.56     1687.30    219.43 o 
   3  10  12     7496.85     7329.89    452.72 o 
   4  10  12      596.15      266.98    177.20 o 
   5  10  12      706.27      864.00    216.47 o 
   6  10  12     6925.93     7891.36    530.43 o 
 -12  11  12     1949.88     1370.44    274.08 o 
 -11  11  12     3955.83     3327.39    476.18 o 
 -10  11  12     1215.73     1232.32    223.05 o 
  -9  11  12      448.84      290.88    159.81 o 
  -8  11  12     9073.81     9004.42    437.93 o 
  -7  11  12     5338.88     6541.85    377.59 o 
  -6  11  12     6279.56     7576.20    521.33 o 
  -5  11  12     1747.66     1729.06    233.44 o 
  -4  11  12     1095.13      817.37    252.64 o 
  -3  11  12    12811.55    13716.76    479.85 o 
  -2  11  12     1046.32      722.31    164.03 o 
  -1  11  12      660.35      181.91    130.65 o 
   0  11  12      378.17      353.11    156.49 o 
   1  11  12     3983.14     4351.30    306.46 o 
   2  11  12     9052.27     8757.43    484.50 o 
   3  11  12       42.79      178.86    166.72 o 
   4  11  12       15.07      -46.78    176.94 o 
   5  11  12     1742.31     1635.02    274.96 o 
 -11  12  12     3177.87     3826.06    376.51 o 
 -10  12  12       11.35     -171.54    205.58 o 
  -9  12  12      796.47      694.04    188.97 o 
  -8  12  12       89.70      180.52    148.54 o 
  -7  12  12     7436.11     9453.20    619.03 o 
  -6  12  12     1586.75     1373.74    250.80 o 
  -5  12  12      113.17       79.30    138.13 o 
  -4  12  12     3686.50     3429.20    274.12 o 
  -3  12  12     1043.64     1062.54    179.70 o 
  -2  12  12     7196.18     7858.54    416.09 o 
  -1  12  12       67.54      119.62    137.24 o 
   0  12  12     2907.61     3189.58    266.31 o 
   1  12  12     1494.58      847.13    197.34 o 
   2  12  12     1575.77     1385.18    221.07 o 
   3  12  12      990.49     1710.45    250.07 o 
   4  12  12       73.08      524.12    219.09 o 
  -9  13  12      605.59      557.25    197.90 o 
  -8  13  12     2909.78     3321.82    297.45 o 
  -7  13  12       20.22      -83.28    149.11 o 
  -6  13  12      524.05      199.58    163.28 o 
  -5  13  12       97.14      237.68    149.72 o 
  -4  13  12     2560.34     2462.57    245.58 o 
  -3  13  12     1715.52     1452.96    195.66 o 
  -2  13  12       50.78       95.54    138.96 o 
  -1  13  12       41.68       41.81    137.49 o 
   0  13  12      273.74      160.75    157.50 o 
   1  13  12     3137.82     3243.90    299.22 o 
   2  13  12      386.79      688.14    222.07 o 
   3  13  12        1.54       66.72    192.57 o 
  -8  14  12     1598.87     1421.80    261.56 o 
  -7  14  12     1510.31     1411.47    259.21 o 
  -6  14  12       15.57      -99.93    160.39 o 
  -5  14  12      414.16      350.43    161.46 o 
  -4  14  12       99.93      414.61    164.66 o 
  -3  14  12      472.23      281.64    164.52 o 
  -2  14  12      121.92      117.68    156.46 o 
  -1  14  12      906.73      609.45    213.30 o 
   0  14  12     2039.41     1984.40    252.21 o 
   1  14  12      495.47      419.77    206.30 o 
  -4  15  12     2146.95     2066.36    267.07 o 
  -3  15  12       29.05      253.29    168.81 o 
  -2  15  12      496.04      518.49    197.86 o 
 -16   1  13     1806.83     1338.14    284.63 o 
 -15   1  13       35.02      442.41    207.71 o 
 -14   1  13      264.06      115.41    150.14 o 
 -13   1  13     2235.81     1651.52    217.09 o 
 -12   1  13      451.41      449.56    121.27 o 
 -11   1  13     2693.10     2710.89    300.21 o 
 -10   1  13        8.25      -84.27     84.27 o 
  -9   1  13      707.74      531.69     99.91 o 
  -8   1  13      587.64      448.01     97.53 o 
  -7   1  13      636.23      472.37     89.73 o 
  -6   1  13     1850.14     1891.17    148.22 o 
  -5   1  13      212.49      132.27     74.91 o 
  -4   1  13     2548.92     2363.97    151.72 o 
  -3   1  13      600.04      634.20     95.03 o 
  -2   1  13     5081.16     4687.74    212.59 o 
  -1   1  13        7.63      -43.17     67.83 o 
   0   1  13      325.38      193.17     94.72 o 
   1   1  13     3523.59     3640.48    201.92 o 
   2   1  13      453.22      219.02     96.03 o 
   3   1  13     1311.20     1122.10    126.29 o 
   4   1  13        4.00      -26.68     98.88 o 
   5   1  13       69.20       29.46    114.96 o 
   6   1  13     2649.93     2426.03    341.10 o 
   7   1  13      173.96      317.81    182.07 o 
   8   1  13       21.88      620.03    287.53 o 
   9   1  13      405.89      452.08    292.56 o 
 -16   2  13      296.95      203.57    238.01 o 
 -15   2  13     1002.46     1104.53    371.29 o 
 -14   2  13      677.08      668.80    182.95 o 
 -13   2  13      768.68      552.85    157.01 o 
 -12   2  13    13941.76    14276.60    518.14 o 
 -11   2  13       39.89        2.08    104.44 o 
 -10   2  13     1645.05     1644.63    151.85 o 
  -9   2  13     4848.88     5001.35    271.47 o 
  -8   2  13     5195.60     4477.99    230.53 o 
  -7   2  13    11040.82    11406.38    313.94 o 
  -6   2  13       99.43       10.96     69.63 o 
  -5   2  13     1332.47     1106.36    110.45 o 
  -4   2  13      339.79      294.64     82.02 o 
  -3   2  13     1857.48     1896.54    140.51 o 
  -2   2  13      622.70      476.45     92.60 o 
  -1   2  13     1279.60     1319.53    127.89 o 
   0   2  13     5420.63     5314.62    238.35 o 
   1   2  13     1144.20      907.79    136.04 o 
   2   2  13    10669.61    10909.07    329.59 o 
   3   2  13      790.96      703.28    127.42 o 
   4   2  13      561.55      233.02    116.11 o 
   5   2  13     4122.96     4505.96    355.11 o 
   6   2  13        1.31     -115.48    136.33 o 
   7   2  13     2380.97     2699.83    433.10 o 
   8   2  13      456.13      329.08    285.40 o 
 -15   3  13      596.34      720.05    248.36 o 
 -14   3  13     1086.25      664.90    196.10 o 
 -13   3  13     8682.55     7914.15    421.09 o 
 -12   3  13     2983.09     2578.38    230.82 o 
 -11   3  13    13445.12    13143.92    491.56 o 
 -10   3  13     2347.80     2484.72    203.42 o 
  -9   3  13     1981.15     1833.72    154.88 o 
  -8   3  13    14693.11    15223.34    370.14 o 
  -7   3  13      178.83      190.61     81.87 o 
  -6   3  13    17951.06    17330.43    345.73 o 
  -5   3  13       12.41      136.44     73.69 o 
  -4   3  13    12285.82    11704.61    295.00 o 
  -3   3  13    11066.21    10982.28    292.54 o 
  -2   3  13     4405.52     4513.53    212.85 o 
  -1   3  13     5018.34     4927.43    222.35 o 
   0   3  13       19.00       91.58     78.27 o 
   1   3  13    15101.60    15277.24    389.95 o 
   2   3  13     7201.57     7234.11    311.50 o 
   3   3  13     3512.29     3289.22    238.11 o 
   4   3  13      160.65      131.39    140.67 o 
   5   3  13       46.58     -129.07    129.07 o 
   6   3  13    11254.01    13205.33    684.89 o 
   7   3  13      696.77      658.66    250.65 o 
   8   3  13       52.19      320.83    258.57 o 
 -15   4  13      583.74      457.32    336.82 o 
 -14   4  13       14.69      124.75    160.53 o 
 -13   4  13     3975.22     3910.94    329.80 o 
 -12   4  13    19744.15    20230.92    777.97 o 
 -11   4  13      308.93      155.13    121.50 o 
 -10   4  13     6401.05     6995.02    328.72 o 
  -9   4  13     2299.61     2356.71    194.52 o 
  -8   4  13     5594.84     5786.87    288.89 o 
  -7   4  13    22955.34    23550.98    449.79 o 
  -6   4  13     4020.20     4134.45    175.97 o 
  -5   4  13      247.34      131.10     70.11 o 
  -4   4  13       34.89      151.51     69.43 o 
  -3   4  13     7634.44     7490.33    248.16 o 
  -2   4  13     7550.43     8096.71    312.51 o 
  -1   4  13     1733.37     1437.48    162.49 o 
   0   4  13    15571.46    15487.49    351.54 o 
   1   4  13      594.17      413.45    134.43 o 
   2   4  13    17294.57    17280.97    501.23 o 
   3   4  13     1655.19     1390.68    172.16 o 
   4   4  13     1019.61      977.93    188.54 o 
   5   4  13     4157.42     3807.41    328.05 o 
   6   4  13      236.03       61.14    166.40 o 
   7   4  13     1400.27     1020.84    547.47 o 
   8   4  13     1247.84     1112.88    306.37 o 
 -15   5  13     3034.19     3044.28    331.18 o 
 -14   5  13     4398.03     3914.67    336.92 o 
 -13   5  13     1988.87     2281.89    282.45 o 
 -12   5  13     1948.86     2553.51    247.50 o 
 -11   5  13    10555.33    10854.47    433.70 o 
 -10   5  13     2681.47     2227.41    244.79 o 
  -9   5  13     1046.04      761.72    141.42 o 
  -8   5  13     6696.50     6390.19    280.63 o 
  -7   5  13      438.50      421.38    103.85 o 
  -6   5  13    10699.45    11343.07    322.62 o 
  -5   5  13     5163.74     5039.05    232.24 o 
  -4   5  13    11296.67    11328.41    364.55 o 
  -3   5  13      565.93      501.25     87.00 o 
  -2   5  13      640.93      491.50     89.64 o 
  -1   5  13     1176.62      953.87    130.82 o 
   0   5  13     2062.65     1818.50    156.14 o 
   1   5  13    17560.66    18459.96    429.12 o 
   2   5  13     6191.62     5978.53    299.37 o 
   3   5  13      326.28      156.62    129.55 o 
   4   5  13      573.11      332.66    155.39 o 
   5   5  13       41.33     -142.98    142.98 o 
   6   5  13     5797.29     7414.36    592.28 o 
   7   5  13     4497.63     4421.33    430.28 o 
   8   5  13      898.01      640.02    301.80 o 
 -15   6  13     1781.41     1750.75    294.45 o 
 -14   6  13     3281.01     3947.97    375.24 o 
 -13   6  13     6119.77     6061.22    367.36 o 
 -12   6  13    10190.89    11212.90    527.18 o 
 -11   6  13      882.49      522.31    153.48 o 
 -10   6  13     1741.45     1925.95    215.79 o 
  -9   6  13     1347.06     1167.14    155.77 o 
  -8   6  13       15.44      -89.13     89.13 o 
  -7   6  13     7636.45     7577.17    329.91 o 
  -6   6  13    18224.83    18995.68    502.17 o 
  -5   6  13      396.63      542.24    118.90 o 
  -4   6  13    17665.19    18711.67    449.40 o 
  -3   6  13      406.88      363.49    102.94 o 
  -2   6  13       52.53       54.79     85.83 o 
  -1   6  13    10578.30    10007.44    413.49 o 
   0   6  13     8348.89     8089.41    408.31 o 
   1   6  13      170.29       77.77    115.05 o 
   2   6  13     2218.04     1564.28    221.10 o 
   3   6  13     2855.38     2542.04    278.72 o 
   4   6  13     3923.77     3606.38    364.77 o 
   5   6  13      760.30      516.84    198.43 o 
   6   6  13      118.71      144.01    205.03 o 
   7   6  13      455.74      396.48    228.91 o 
 -14   7  13     8543.74     8432.27    532.45 o 
 -13   7  13      340.70      345.99    174.82 o 
 -12   7  13     8453.66     8472.26    486.97 o 
 -11   7  13     3113.04     2343.68    273.83 o 
 -10   7  13     5495.19     5994.21    402.89 o 
  -9   7  13     2208.64     2095.44    198.44 o 
  -8   7  13      201.38      166.29    107.84 o 
  -7   7  13     3678.84     3631.09    253.98 o 
  -6   7  13     2729.63     2211.56    211.99 o 
  -5   7  13    27763.24    29678.73    640.13 o 
  -4   7  13     1492.57     1387.45    177.43 o 
  -3   7  13     3033.92     2545.88    225.11 o 
  -2   7  13     1864.41     1428.88    190.60 o 
  -1   7  13     2723.86     3372.31    276.07 o 
   0   7  13    11408.53    12270.98    490.10 o 
   1   7  13     6654.41     6930.39    389.91 o 
   2   7  13     3463.60     3136.04    299.72 o 
   3   7  13     2009.98     1759.67    234.82 o 
   4   7  13     4052.56     3816.92    381.59 o 
   5   7  13      196.16      101.20    225.44 o 
   6   7  13      625.19      450.62    215.43 o 
   7   7  13     5212.71     5415.08    464.71 o 
 -14   8  13     2118.48     2311.35    383.52 o 
 -13   8  13     9554.43    10672.41    513.63 o 
 -12   8  13      139.91       74.67    164.29 o 
 -11   8  13      151.89      146.69    159.78 o 
 -10   8  13      308.89      184.32    146.95 o 
  -9   8  13     4359.79     4687.96    344.54 o 
  -8   8  13      485.88      251.02    136.48 o 
  -7   8  13      337.38      288.85    140.39 o 
  -6   8  13    26560.61    29351.08    640.45 o 
  -5   8  13     2355.97     2369.94    243.44 o 
  -4   8  13    19454.34    19761.42    575.16 o 
  -3   8  13      485.70      454.44    140.43 o 
  -2   8  13     1245.14     1057.02    178.66 o 
  -1   8  13    12515.29    13223.24    492.12 o 
   0   8  13     1632.98     1557.12    204.22 o 
   1   8  13      502.51      449.39    149.53 o 
   2   8  13       23.99     -139.11    139.11 o 
   3   8  13     7135.31     7445.70    549.18 o 
   4   8  13     4064.86     3600.06    371.79 o 
   5   8  13     1069.70      797.05    231.85 o 
   6   8  13     1516.05     1559.22    283.10 o 
 -13   9  13       79.19      403.90    204.11 o 
 -12   9  13     2825.13     2625.00    325.81 o 
 -11   9  13      408.34      406.95    188.27 o 
 -10   9  13      845.18      797.63    192.88 o 
  -9   9  13      120.60     -132.90    132.90 o 
  -8   9  13       37.81      -34.14    139.92 o 
  -7   9  13     3032.61     3126.19    287.93 o 
  -6   9  13      230.88       86.19    133.57 o 
  -5   9  13    16831.45    15536.44    540.47 o 
  -4   9  13      687.79      515.16    164.59 o 
  -3   9  13     6740.60     6730.32    384.95 o 
  -2   9  13     5169.01     5376.78    347.36 o 
  -1   9  13      710.22      237.57    148.35 o 
   0   9  13     1511.03     1265.98    194.84 o 
   1   9  13      818.28      431.43    153.03 o 
   2   9  13     3352.24     3588.21    284.01 o 
   3   9  13      540.94       95.45    160.73 o 
   4   9  13     1981.90     1857.03    293.46 o 
   5   9  13      249.35      284.77    187.55 o 
   6   9  13      709.18      550.23    225.83 o 
 -12  10  13      745.76      980.94    224.07 o 
 -11  10  13      785.96      494.26    213.92 o 
 -10  10  13     1677.38     1482.95    220.85 o 
  -9  10  13      350.52      453.47    165.15 o 
  -8  10  13     2237.92     1994.64    236.86 o 
  -7  10  13        6.94      -49.79    135.88 o 
  -6  10  13     5144.23     5476.38    351.01 o 
  -5  10  13      413.57      209.18    145.73 o 
  -4  10  13     5731.77     5727.03    352.24 o 
  -3  10  13     1152.51     1151.57    192.21 o 
  -2  10  13     8050.19     7941.94    406.46 o 
  -1  10  13      352.64      217.85    138.54 o 
   0  10  13     1317.65     1164.46    182.18 o 
   1  10  13        4.55      190.93    148.21 o 
   2  10  13      858.65      479.88    160.75 o 
   3  10  13     2218.78     2208.65    284.70 o 
   4  10  13      460.83      416.10    203.27 o 
   5  10  13      180.47      238.66    203.55 o 
 -11  11  13     1425.13     1528.80    262.69 o 
 -10  11  13     2429.68     2244.05    264.06 o 
  -9  11  13     4660.53     5009.08    367.05 o 
  -8  11  13       34.69      -42.19    142.44 o 
  -7  11  13      478.96      505.57    169.63 o 
  -6  11  13      773.17      716.34    170.07 o 
  -5  11  13     1401.34     1752.41    234.57 o 
  -4  11  13     2877.11     2766.16    261.44 o 
  -3  11  13     5477.12     5881.55    359.92 o 
  -2  11  13     1590.44     1187.31    192.74 o 
  -1  11  13     1487.74     1330.48    195.15 o 
   0  11  13     4373.11     3796.12    295.41 o 
   1  11  13     2382.88     1614.59    242.88 o 
   2  11  13     1556.94     1460.84    230.51 o 
   3  11  13     3910.52     4737.87    461.69 o 
   4  11  13      862.52      404.32    223.64 o 
 -10  12  13     5440.66     5350.98    398.53 o 
  -9  12  13     2006.20     1543.66    233.91 o 
  -8  12  13     4173.83     4326.18    338.54 o 
  -7  12  13      790.80      802.05    183.82 o 
  -6  12  13       25.19      -47.58    138.35 o 
  -5  12  13     3287.36     3639.66    293.14 o 
  -4  12  13      356.05      323.74    149.82 o 
  -3  12  13      483.38      562.51    171.39 o 
  -2  12  13     4908.95     4907.14    335.62 o 
  -1  12  13     3976.33     3105.14    274.86 o 
   0  12  13     2871.42     2592.24    275.23 o 
   1  12  13     1950.89     2043.57    257.49 o 
   2  12  13     1943.47     1798.57    255.15 o 
   3  12  13       20.20       21.60    177.65 o 
  -9  13  13     7064.47     6560.18    415.55 o 
  -8  13  13     1342.15     1822.94    249.96 o 
  -7  13  13      121.71      -54.55    157.98 o 
  -6  13  13      146.64       56.21    158.40 o 
  -5  13  13     1511.87     1422.08    231.38 o 
  -4  13  13      629.07      480.12    168.03 o 
  -3  13  13     1858.53     1835.64    235.19 o 
  -2  13  13      735.29      534.95    183.58 o 
  -1  13  13     4420.28     4644.96    332.52 o 
   0  13  13    10689.25    11131.58    535.35 o 
   1  13  13     2433.92     1808.41    268.40 o 
  -6  14  13     1480.23     1595.99    228.87 o 
  -5  14  13     2010.77     1398.56    223.66 o 
  -4  14  13      203.65      126.99    165.02 o 
  -3  14  13       84.43      188.90    162.65 o 
  -2  14  13     7885.53     8512.30    498.04 o 
  -1  14  13     5452.62     5304.18    445.41 o 
 -15   0  14     3069.85     2956.85    535.99 o 
 -14   0  14    34806.30    39288.39   1275.48 o 
 -13   0  14     1172.07     1165.28    266.81 o 
 -12   0  14      443.44      114.11    179.35 o 
 -11   0  14    30581.85    31149.08    868.31 o 
 -10   0  14     1726.06     2127.06    370.74 o 
  -9   0  14    49738.98    49126.80   1124.06 o 
  -8   0  14     4903.24     4390.80    304.95 o 
  -7   0  14     1165.75     1355.69    197.10 o 
  -6   0  14     1031.22      799.23    163.43 o 
  -5   0  14    27386.78    26579.28    681.74 o 
  -4   0  14      784.19      871.42    221.47 o 
  -3   0  14     8159.72     8125.66    394.42 o 
  -2   0  14    75578.91    74358.01   1166.44 o 
  -1   0  14       57.50      -15.35    127.33 o 
   0   0  14    22771.05    21671.08    614.26 o 
   1   0  14     5109.89     4585.83    335.85 o 
   2   0  14       65.77      173.03    141.26 o 
   3   0  14    14055.26    14421.14    561.94 o 
   4   0  14     6899.01     6994.58    479.86 o 
   5   0  14       25.09       70.65    225.40 o 
   6   0  14       60.46      -37.42    277.85 o 
   7   0  14     6665.79     6833.83   1211.93 o 
   8   0  14     1798.72     1958.07    866.53 o 
 -15   1  14    22043.48    23737.25    784.61 o 
 -14   1  14      677.80      803.76    187.71 o 
 -13   1  14     6572.54     6702.59    373.84 o 
 -12   1  14     4028.50     4176.67    290.86 o 
 -11   1  14     3514.93     3839.14    245.28 o 
 -10   1  14    49013.20    51802.98    786.34 o 
  -9   1  14      157.26      117.42     91.29 o 
  -8   1  14     5831.69     6045.88    261.94 o 
  -7   1  14     1129.71     1056.87    119.01 o 
  -6   1  14    18773.10    18387.70    403.83 o 
  -5   1  14      539.77      446.91     94.17 o 
  -4   1  14      197.20       74.34     79.36 o 
  -3   1  14    11256.26    10926.50    360.82 o 
  -2   1  14     1400.31     1041.97    124.78 o 
  -1   1  14    69338.61    70660.83    828.45 o 
   0   1  14     1079.48      953.09    130.58 o 
   1   1  14     9771.26     9900.08    327.22 o 
   2   1  14    12770.18    12938.15    429.50 o 
   3   1  14     3280.18     3333.75    250.16 o 
   4   1  14     5319.23     5702.06    288.68 o 
   5   1  14     3935.26     3573.63    279.08 o 
   6   1  14     4749.75     4630.84    384.02 o 
   7   1  14      151.51      233.04    327.03 o 
   8   1  14      710.01      381.70    317.88 o 
 -15   2  14     4878.03     4959.57    391.86 o 
 -14   2  14    17569.82    19179.32    964.39 o 
 -13   2  14      114.13      173.43    137.64 o 
 -12   2  14      294.34      160.89    139.03 o 
 -11   2  14     9728.56     9370.01    406.32 o 
 -10   2  14      746.36      664.49    120.69 o 
  -9   2  14    35918.09    37750.11    853.67 o 
  -8   2  14     7859.13     8728.24    319.44 o 
  -7   2  14      202.93      210.18    118.71 o 
  -6   2  14      230.80      231.14     85.33 o 
  -5   2  14      718.91      368.14     89.81 o 
  -4   2  14      674.44      642.56    101.56 o 
  -3   2  14     4059.70     3972.91    204.82 o 
  -2   2  14    22876.78    23834.61    451.45 o 
  -1   2  14      336.92       87.78     91.71 o 
   0   2  14    10283.47    10908.77    346.82 o 
   1   2  14       35.27       30.71     92.19 o 
   2   2  14     1348.67     1136.82    146.84 o 
   3   2  14     3239.68     3205.59    280.41 o 
   4   2  14     3443.38     3300.63    243.66 o 
   5   2  14     1795.97     1769.86    320.98 o 
   6   2  14     1775.76     1972.39    375.33 o 
   7   2  14     4252.33     4608.50    799.99 o 
   8   2  14      287.77       -6.06    293.80 o 
 -15   3  14      462.69       96.68    191.83 o 
 -14   3  14      785.04      518.19    230.07 o 
 -13   3  14      177.91      420.13    165.65 o 
 -12   3  14      642.53      690.45    167.52 o 
 -11   3  14     1203.22     1016.61    175.69 o 
 -10   3  14     4846.73     4734.13    279.22 o 
  -9   3  14    11750.79    12257.82    431.31 o 
  -8   3  14     2680.14     2783.72    187.21 o 
  -7   3  14    24703.23    25526.44    487.21 o 
  -6   3  14      964.06      848.41    157.48 o 
  -5   3  14     1446.40     1404.78    137.79 o 
  -4   3  14     8812.96     8362.03    259.12 o 
  -3   3  14     2995.35     3114.07    187.79 o 
  -2   3  14     7350.61     7186.67    273.74 o 
  -1   3  14     7072.43     7477.41    281.66 o 
   0   3  14     1103.29      890.90    121.34 o 
   1   3  14      963.66      702.88    134.59 o 
   2   3  14       42.90      -64.36    104.03 o 
   3   3  14     4637.58     4945.24    362.73 o 
   4   3  14       89.61      156.87    144.00 o 
   5   3  14     8897.13     8008.56    533.70 o 
   6   3  14     4168.67     3416.21    369.24 o 
   7   3  14      498.00      225.88    227.23 o 
 -15   4  14     6022.60     6684.99    461.32 o 
 -14   4  14      229.51      251.96    201.33 o 
 -13   4  14     1536.48     1924.15    261.38 o 
 -12   4  14      402.72      276.36    150.46 o 
 -11   4  14      774.07      667.57    154.01 o 
 -10   4  14      380.78      177.40    118.89 o 
  -9   4  14     1811.09     1931.88    188.88 o 
  -8   4  14    39975.88    39428.68    695.12 o 
  -7   4  14     3068.09     2919.88    233.39 o 
  -6   4  14    11472.56    11722.49    411.87 o 
  -5   4  14    11915.76    11143.71    312.37 o 
  -4   4  14       11.07      113.15     84.19 o 
  -3   4  14    17937.52    18440.60    397.91 o 
  -2   4  14       85.40       63.56     79.80 o 
  -1   4  14     1237.90     1225.45    179.42 o 
   0   4  14       43.06        4.32     93.52 o 
   1   4  14     2134.17     1995.40    189.87 o 
   2   4  14      445.48      224.53    127.31 o 
   3   4  14     1304.24      942.26    227.39 o 
   4   4  14    10585.76    11060.64    507.79 o 
   5   4  14     2114.93     2134.13    260.05 o 
   6   4  14     3376.80     3124.84    333.33 o 
   7   4  14       56.62     -231.58    231.58 o 
 -15   5  14     2447.98     2404.58    309.36 o 
 -14   5  14      257.91      169.79    184.87 o 
 -13   5  14     1007.73     1026.13    298.77 o 
 -12   5  14     4627.24     5019.37    325.22 o 
 -11   5  14       93.29      -16.86    136.35 o 
 -10   5  14      385.43      566.23    135.83 o 
  -9   5  14    14939.65    14617.43    463.48 o 
  -8   5  14     2206.75     2413.47    196.20 o 
  -7   5  14    26710.02    27172.85    551.61 o 
  -6   5  14     8442.34     8777.42    344.34 o 
  -5   5  14     2018.92     1651.91    170.07 o 
  -4   5  14     9543.87     9230.63    354.54 o 
  -3   5  14        0.34       50.02     94.88 o 
  -2   5  14     2427.04     2587.32    207.11 o 
  -1   5  14     1251.04     1070.80    150.75 o 
   0   5  14       11.24      -89.91     89.91 o 
   1   5  14     2783.35     2434.22    248.37 o 
   2   5  14     2883.58     2262.19    236.35 o 
   3   5  14     3138.26     3405.73    287.77 o 
   4   5  14     2541.98     2835.59    319.04 o 
   5   5  14     6405.73     6748.12    515.52 o 
   6   5  14      102.69       46.37    244.71 o 
   7   5  14     3305.28     2305.99    379.96 o 
 -14   6  14     2701.61     2151.52    307.89 o 
 -13   6  14       72.47      359.86    177.30 o 
 -12   6  14       48.04     -147.87    147.87 o 
 -11   6  14     1191.26      874.66    180.17 o 
 -10   6  14     3147.34     2495.74    277.11 o 
  -9   6  14      551.54      676.47    140.75 o 
  -8   6  14    10710.53    11592.35    449.78 o 
  -7   6  14     5175.16     5618.05    283.59 o 
  -6   6  14    13966.75    13442.18    413.86 o 
  -5   6  14    13395.21    13166.89    407.23 o 
  -4   6  14      784.33      649.98    124.03 o 
  -3   6  14     7111.14     7042.36    378.94 o 
  -2   6  14     6809.43     6426.51    353.73 o 
  -1   6  14     1703.21     1657.88    193.11 o 
   0   6  14       14.87       61.08    126.11 o 
   1   6  14     2453.46     2916.31    269.76 o 
   2   6  14     5065.37     4603.97    369.00 o 
   3   6  14     4198.05     4517.14    378.57 o 
   4   6  14     4593.46     4836.05    518.12 o 
   5   6  14     1420.36     1133.28    250.57 o 
   6   6  14     1904.14     1854.23    376.51 o 
 -14   7  14     1379.40      735.84    237.49 o 
 -13   7  14      129.26      -76.24    169.92 o 
 -12   7  14      498.65      731.12    208.46 o 
 -11   7  14      736.17      930.31    200.08 o 
 -10   7  14      862.07      436.78    170.56 o 
  -9   7  14     1040.40      617.27    175.47 o 
  -8   7  14     2468.37     2360.86    255.52 o 
  -7   7  14     2498.95     2437.50    270.64 o 
  -6   7  14     7285.72     7124.25    430.04 o 
  -5   7  14     6156.66     6095.74    444.55 o 
  -4   7  14        8.40      -60.78    110.43 o 
  -3   7  14       44.44      -22.81    107.72 o 
  -2   7  14      135.83      -21.89    117.16 o 
  -1   7  14      727.20      244.29    143.30 o 
   0   7  14     2406.39     2373.09    247.02 o 
   1   7  14     2331.90     2428.66    252.67 o 
   2   7  14     6154.30     6773.44    449.76 o 
   3   7  14     5477.89     5895.12    405.06 o 
   4   7  14     3006.26     2726.64    324.54 o 
   5   7  14     1123.56     1068.03    259.90 o 
   6   7  14      195.51      297.09    222.34 o 
 -13   8  14     4467.87     4058.35    360.98 o 
 -12   8  14     3292.87     2686.32    306.23 o 
 -11   8  14      952.54      702.28    215.58 o 
 -10   8  14      214.29      111.49    161.58 o 
  -9   8  14       44.48      215.95    150.24 o 
  -8   8  14     2053.35     2021.41    238.54 o 
  -7   8  14     2696.45     2304.82    334.47 o 
  -6   8  14     5585.06     6349.52    354.95 o 
  -5   8  14      713.93      600.36    155.71 o 
  -4   8  14     2272.06     2319.87    245.50 o 
  -3   8  14     4270.84     4418.89    323.88 o 
  -2   8  14      704.93      376.87    150.99 o 
  -1   8  14     2501.70     2399.02    250.54 o 
   0   8  14      550.35      396.44    151.24 o 
   1   8  14     2303.93     1810.39    219.20 o 
   2   8  14     9086.09     9066.65    485.77 o 
   3   8  14     3322.78     3306.35    318.35 o 
   4   8  14      217.89     -149.55    166.08 o 
   5   8  14      157.49       61.93    201.91 o 
 -12   9  14    10183.55    11030.87    617.46 o 
 -11   9  14     1353.03      925.49    237.37 o 
 -10   9  14       25.27      252.72    168.69 o 
  -9   9  14     6600.24     6578.49    424.70 o 
  -8   9  14      239.69       85.86    148.42 o 
  -7   9  14     1657.56     1138.54    194.67 o 
  -6   9  14     1008.90     1394.34    205.25 o 
  -5   9  14     4610.78     4561.45    337.98 o 
  -4   9  14     7883.31     8072.09    436.13 o 
  -3   9  14      292.21      388.99    158.86 o 
  -2   9  14      101.33       98.71    141.59 o 
  -1   9  14      659.98      476.92    152.39 o 
   0   9  14     9213.21    10198.21    464.33 o 
   1   9  14     7903.05     7465.05    406.79 o 
   2   9  14       94.90      254.30    165.00 o 
   3   9  14     1992.17     2219.15    288.65 o 
   4   9  14      990.64      938.03    297.03 o 
   5   9  14      612.05      274.22    224.58 o 
 -12  10  14     2501.23     2019.93    286.41 o 
 -11  10  14     6711.63     7752.24    520.81 o 
 -10  10  14      406.00      533.54    177.07 o 
  -9  10  14       87.14     -145.17    151.85 o 
  -8  10  14    13620.94    15105.47    599.95 o 
  -7  10  14     1596.82     1068.54    200.16 o 
  -6  10  14        1.13       82.71    146.66 o 
  -5  10  14     3856.23     3407.40    306.06 o 
  -4  10  14     7034.09     6735.84    486.62 o 
  -3  10  14     4607.09     4695.92    329.34 o 
  -2  10  14        0.10     -123.13    123.13 o 
  -1  10  14     1598.68     1666.88    218.71 o 
   0  10  14     3810.85     3966.33    312.19 o 
   1  10  14     5472.47     5674.56    366.14 o 
   2  10  14     7095.35     6599.75    454.55 o 
   3  10  14      333.47      168.34    196.21 o 
   4  10  14     2131.04     1142.54    254.08 o 
 -11  11  14      905.98      704.41    226.51 o 
 -10  11  14      188.03      176.60    169.90 o 
  -9  11  14     3733.20     3317.12    303.11 o 
  -8  11  14      123.55      -45.48    149.23 o 
  -7  11  14     4065.48     4193.41    334.02 o 
  -6  11  14     1371.30     1335.72    215.02 o 
  -5  11  14     1860.63     1586.44    225.89 o 
  -4  11  14     8363.63     8663.21    488.45 o 
  -3  11  14      810.74      993.61    213.57 o 
  -2  11  14     1234.64      818.55    181.67 o 
  -1  11  14      137.40      280.22    155.95 o 
   0  11  14     8392.61     8989.15    456.47 o 
   1  11  14     6102.65     5875.87    408.02 o 
   2  11  14      267.73      203.58    178.06 o 
   3  11  14      236.74       72.22    186.61 o 
  -9  12  14      262.95      223.26    185.48 o 
  -8  12  14     5080.48     5774.45    392.90 o 
  -7  12  14     1192.20      864.71    197.44 o 
  -6  12  14       76.47     -139.96    147.56 o 
  -5  12  14      464.10      289.43    161.14 o 
  -4  12  14     1182.38     1133.62    200.45 o 
  -3  12  14     6094.53     7550.11    421.88 o 
  -2  12  14      109.59      112.42    153.22 o 
  -1  12  14     1414.10     1159.12    238.21 o 
   0  12  14      879.29      624.50    311.79 o 
   1  12  14     2792.71     2212.90    278.30 o 
   2  12  14     3343.38     3789.33    347.92 o 
  -7  13  14      469.32      597.74    194.58 o 
  -6  13  14     1394.71     1508.74    347.83 o 
  -5  13  14      733.16      479.41    204.05 o 
  -4  13  14      482.89      432.87    172.19 o 
  -3  13  14      105.76       52.91    167.43 o 
  -2  13  14     1008.90      754.14    295.47 o 
  -1  13  14      481.35      559.98    204.70 o 
   0  13  14     1706.55     1331.31    253.43 o 
 -15   1  15      208.99     -162.56    198.16 o 
 -14   1  15     2262.48     2190.24    290.40 o 
 -13   1  15     1328.26     1282.66    196.71 o 
 -12   1  15     1823.16     1467.76    211.07 o 
 -11   1  15        4.19     -107.77    107.77 o 
 -10   1  15      968.89      723.69    163.59 o 
  -9   1  15      413.63      372.03    119.11 o 
  -8   1  15     4229.02     4203.03    242.56 o 
  -7   1  15       61.74      -25.26     81.34 o 
  -6   1  15     3085.19     2823.06    191.38 o 
  -5   1  15     6521.41     6654.94    282.19 o 
  -4   1  15        8.82      217.72     90.35 o 
  -3   1  15     8528.38     8823.15    306.01 o 
  -2   1  15      142.26      223.79     94.23 o 
  -1   1  15      100.86      138.30     99.17 o 
   0   1  15     4591.96     4415.52    235.48 o 
   1   1  15       66.51       89.05    100.80 o 
   2   1  15     1054.35     1127.92    143.85 o 
   3   1  15       58.66     -106.35    106.35 o 
   4   1  15      439.52      502.06    158.66 o 
   5   1  15     1015.72      960.00    212.30 o 
   6   1  15      156.79      353.35    326.64 o 
   7   1  15       81.53      694.05    375.14 o 
 -15   2  15      939.31     1135.77    259.14 o 
 -14   2  15      104.22     -157.98    157.98 o 
 -13   2  15    13244.64    12845.92    636.31 o 
 -12   2  15     1409.76     1179.68    185.26 o 
 -11   2  15     3843.10     3935.59    274.31 o 
 -10   2  15     1369.16     1123.48    156.34 o 
  -9   2  15    10425.15     9431.74    349.96 o 
  -8   2  15    10703.72    11866.41    484.85 o 
  -7   2  15     1119.50     1056.32    139.93 o 
  -6   2  15     5212.88     5175.34    249.49 o 
  -5   2  15       25.44       88.91     85.44 o 
  -4   2  15    20644.61    21442.09    421.92 o 
  -3   2  15      829.77      554.97    108.98 o 
  -2   2  15     3309.93     3069.88    201.72 o 
  -1   2  15     3311.51     3301.50    203.56 o 
   0   2  15       40.16      -89.68    101.24 o 
   1   2  15    11040.04    11687.53    430.87 o 
   2   2  15      198.08      233.63    126.25 o 
   3   2  15      655.66      446.21    134.04 o 
   4   2  15     2735.18     2004.09    323.10 o 
   5   2  15     2259.27     2245.66    308.48 o 
   6   2  15      231.95      100.84    226.65 o 
   7   2  15      565.58      161.72    321.94 o 
 -15   3  15      462.34      328.83    200.07 o 
 -14   3  15     6629.59     6322.52    434.53 o 
 -13   3  15     1629.75     1358.43    213.94 o 
 -12   3  15    18794.07    19543.85    598.90 o 
 -11   3  15       22.00     -100.45    118.89 o 
 -10   3  15     1235.49      884.92    163.29 o 
  -9   3  15     4044.69     4667.15    285.15 o 
  -8   3  15     8841.62     9902.19    389.73 o 
  -7   3  15      589.51      535.53    111.84 o 
  -6   3  15      298.72      168.44     94.28 o 
  -5   3  15    13853.31    14801.95    370.75 o 
  -4   3  15      322.47      306.94     93.64 o 
  -3   3  15    28712.60    28533.66    533.81 o 
  -2   3  15      183.21       42.66     92.34 o 
  -1   3  15      194.06       54.68    102.50 o 
   0   3  15    26181.70    26502.07    768.13 o 
   1   3  15      133.44      220.57    119.61 o 
   2   3  15      949.26      575.15    146.73 o 
   3   3  15      201.63       59.39    148.94 o 
   4   3  15     2654.80     2668.84    285.78 o 
   5   3  15     4355.32     4434.05    462.73 o 
   6   3  15       22.47       48.02    226.52 o 
 -14   4  15     1297.78      773.54    229.18 o 
 -13   4  15    12470.81    11899.86    567.01 o 
 -12   4  15       72.01      -60.00    144.05 o 
 -11   4  15     7681.19     7616.71    396.96 o 
 -10   4  15      460.17      351.90    136.25 o 
  -9   4  15     7341.65     7261.13    364.00 o 
  -8   4  15     5037.99     6084.05    486.56 o 
  -7   4  15      132.20      -27.35    102.14 o 
  -6   4  15       32.19        0.33     94.51 o 
  -5   4  15     2529.77     2572.61    202.40 o 
  -4   4  15    21719.03    22064.64    609.21 o 
  -3   4  15     1752.87     1261.05    149.46 o 
  -2   4  15     2253.53     2179.21    170.64 o 
  -1   4  15      527.15      346.85    115.17 o 
   0   4  15      261.78      308.96    116.88 o 
   1   4  15    16026.46    16708.99    482.56 o 
   2   4  15     3208.33     2807.64    331.14 o 
   3   4  15      301.53      378.17    168.57 o 
   4   4  15      773.94      531.92    224.21 o 
   5   4  15     3087.61     1927.96    303.78 o 
   6   4  15      314.77      135.80    402.03 o 
 -14   5  15      605.17      584.69    208.73 o 
 -13   5  15     1489.35     1617.70    255.64 o 
 -12   5  15     9704.17    10021.21    519.68 o 
 -11   5  15     9288.11     9756.13    476.61 o 
 -10   5  15     1563.45     1468.37    255.80 o 
  -9   5  15      101.97      222.70    129.12 o 
  -8   5  15      462.84      127.52    125.25 o 
  -7   5  15     3544.88     3565.25    242.87 o 
  -6   5  15     9729.14    10578.69    388.38 o 
  -5   5  15    13667.29    13132.43    424.23 o 
  -4   5  15      316.88      397.77    121.71 o 
  -3   5  15     9930.88    10390.53    391.19 o 
  -2   5  15      714.18      629.07    131.93 o 
  -1   5  15      811.95      469.82    130.22 o 
   0   5  15     4190.06     5074.39    333.34 o 
   1   5  15     1374.05     1162.36    264.95 o 
   2   5  15     1852.86     1772.05    261.40 o 
   3   5  15     4326.41     3360.70    344.90 o 
   4   5  15     1513.72     1616.67    266.99 o 
   5   5  15      416.31      678.43    238.14 o 
   6   5  15       84.04      -48.67    222.13 o 
 -14   6  15     4164.94     4275.57    421.29 o 
 -13   6  15     5217.40     5389.62    640.43 o 
 -12   6  15     7656.37     7364.04    429.06 o 
 -11   6  15      936.26      793.97    201.61 o 
 -10   6  15    10489.91    10004.54    495.19 o 
  -9   6  15     1174.91      995.46    165.06 o 
  -8   6  15      131.88      101.74    115.56 o 
  -7   6  15    12790.77    11558.29    396.50 o 
  -6   6  15      156.62      370.24    124.42 o 
  -5   6  15    11590.54    12498.76    421.41 o 
  -4   6  15     7006.47     7072.56    381.32 o 
  -3   6  15     5335.99     5764.42    348.32 o 
  -2   6  15      851.11      897.54    165.25 o 
  -1   6  15     1808.85     1628.52    203.41 o 
   0   6  15       17.82     -117.67    127.39 o 
   1   6  15     2108.72     1765.83    270.48 o 
   2   6  15    13382.49    13373.92    622.20 o 
   3   6  15      925.26      904.21    226.98 o 
   4   6  15     3263.07     3222.34    347.63 o 
   5   6  15      218.41      274.28    214.82 o 
 -13   7  15        3.61      385.34    195.46 o 
 -12   7  15     1538.98     1006.56    236.14 o 
 -11   7  15    15828.72    16745.17    767.88 o 
 -10   7  15        0.69      -91.91    150.16 o 
  -9   7  15    13726.56    14457.44    559.40 o 
  -8   7  15     3377.76     2946.28    285.58 o 
  -7   7  15      287.82      103.69    129.15 o 
  -6   7  15    42847.39    43856.70    996.37 o 
  -5   7  15      405.73      362.15    141.05 o 
  -4   7  15     1564.47      957.40    207.26 o 
  -3   7  15      410.36      609.02    155.61 o 
  -2   7  15     5353.58     4819.42    346.03 o 
  -1   7  15      963.83      776.91    180.57 o 
   0   7  15        1.44       54.45    136.51 o 
   1   7  15     4247.03     3977.86    334.76 o 
   2   7  15        8.71      119.42    181.45 o 
   3   7  15    16956.32    15692.63    693.21 o 
   4   7  15     1393.84     1101.70    249.05 o 
   5   7  15      918.32      720.42    251.14 o 
 -13   8  15      465.91      419.76    222.59 o 
 -12   8  15     3396.61     3404.48    351.94 o 
 -11   8  15     1410.42     1411.95    236.25 o 
 -10   8  15    17199.31    17731.53    754.62 o 
  -9   8  15     1290.36      891.37    193.75 o 
  -8   8  15      514.41      384.48    162.28 o 
  -7   8  15    15655.42    17401.31    649.84 o 
  -6   8  15      200.28      294.22    157.43 o 
  -5   8  15    24927.04    25579.17    642.47 o 
  -4   8  15      618.99      149.78    196.66 o 
  -3   8  15      855.63      700.11    177.68 o 
  -2   8  15     2566.87     2208.38    420.77 o 
  -1   8  15     2320.36     2184.55    248.87 o 
   0   8  15      173.11      296.05    162.24 o 
   1   8  15      949.54     1109.57    201.58 o 
   2   8  15     7664.29     7434.03    459.61 o 
   3   8  15      608.98      376.52    201.23 o 
   4   8  15     7817.63     8029.85    537.62 o 
 -12   9  15     1083.67      879.94    235.65 o 
 -11   9  15     9118.04    10101.88    615.82 o 
 -10   9  15      515.34      271.88    230.42 o 
  -9   9  15     5003.84     5499.77    400.97 o 
  -8   9  15     1831.27     1807.73    329.69 o 
  -7   9  15        1.04       -5.69    146.09 o 
  -6   9  15    14815.26    15310.60    586.10 o 
  -5   9  15     1661.41     1410.00    221.84 o 
  -4   9  15     3761.23     3651.90    317.42 o 
  -3   9  15      158.47       33.37    147.06 o 
  -2   9  15     1221.57     1164.37    214.18 o 
  -1   9  15      235.27      142.16    150.68 o 
   0   9  15       88.58       98.48    158.00 o 
   1   9  15     3738.75     3454.71    358.87 o 
   2   9  15      168.49       69.35    172.59 o 
   3   9  15     5929.66     6219.86    487.61 o 
   4   9  15      135.08       66.25    204.29 o 
 -11  10  15     3819.39     3838.96    382.57 o 
 -10  10  15     2866.42     3215.32    331.39 o 
  -9  10  15     1713.66     1923.71    260.40 o 
  -8  10  15       36.75       25.99    155.06 o 
  -7  10  15     2462.71     2028.19    262.92 o 
  -6  10  15       51.80       10.55    151.81 o 
  -5  10  15     3811.37     3979.67    334.60 o 
  -4  10  15     1672.15     1317.72    217.59 o 
  -3  10  15        8.94      -47.07    137.14 o 
  -2  10  15     2109.87     1833.93    233.22 o 
  -1  10  15       46.74      372.91    160.22 o 
   0  10  15      539.29      474.97    171.26 o 
   1  10  15      114.96      198.76    161.20 o 
   2  10  15     3569.64     3994.87    375.14 o 
   3  10  15        3.33      368.60    201.70 o 
 -10  11  15     2745.68     2759.46    369.88 o 
  -9  11  15        0.55      104.97    168.86 o 
  -8  11  15       45.75      198.31    167.04 o 
  -7  11  15      477.11      408.50    170.10 o 
  -6  11  15       23.32       47.20    155.91 o 
  -5  11  15     4006.67     3600.59    318.07 o 
  -4  11  15     1853.39     1602.80    234.61 o 
  -3  11  15     9094.71     9305.72    493.85 o 
  -2  11  15      265.80      421.68    172.57 o 
  -1  11  15     3846.02     3513.33    308.19 o 
   0  11  15     1008.21      439.15    180.96 o 
   1  11  15      765.39      745.03    220.10 o 
  -8  12  15      301.88       51.68    174.31 o 
  -7  12  15       94.03      -91.35    163.66 o 
  -6  12  15      978.71      928.79    261.40 o 
  -5  12  15       81.18      256.89    176.50 o 
  -4  12  15     7238.69     7477.79    443.58 o 
  -3  12  15     1835.44     1995.98    259.35 o 
  -2  12  15     8593.71     9279.50    772.03 o 
  -1  12  15     2665.91     2159.68    346.34 o 
   0  12  15     1734.75     1253.73    243.90 o 
  -4  13  15     1353.71     1794.46    254.98 o 
 -14   0  16      440.66      428.63    272.52 o 
 -13   0  16     9346.34    10632.37    971.98 o 
 -12   0  16     6326.36     7110.75    499.58 o 
 -11   0  16      401.83      -23.17    222.89 o 
 -10   0  16    20015.52    20287.29    715.63 o 
  -9   0  16      809.58      572.93    245.70 o 
  -8   0  16     6578.28     6743.59    477.52 o 
  -7   0  16     2818.53     3599.75    360.82 o 
  -6   0  16    32195.35    34376.98   1293.71 o 
  -5   0  16     6714.56     6703.50    425.62 o 
  -4   0  16     1061.78      760.68    181.02 o 
  -3   0  16    34097.21    34761.91   1022.72 o 
  -2   0  16     8497.82     9725.28    459.07 o 
  -1   0  16    37717.47    40003.66   1320.68 o 
   0   0  16     6022.48     5985.70    396.57 o 
   1   0  16      153.01       76.59    168.62 o 
   2   0  16     5195.63     4308.55    453.14 o 
   3   0  16      725.62      540.14    224.24 o 
   4   0  16      826.72      716.10    256.81 o 
   5   0  16       73.89      304.74    412.58 o 
   6   0  16    12537.72    15113.47   1202.90 o 
 -14   1  16    14381.42    15691.03    684.92 o 
 -13   1  16      132.33      -13.63    153.22 o 
 -12   1  16      146.09      277.98    147.75 o 
 -11   1  16     8922.67     8418.18    406.78 o 
 -10   1  16     1709.76     2109.81    300.85 o 
  -9   1  16     1929.52     1701.74    213.10 o 
  -8   1  16     5419.32     4982.63    268.93 o 
  -7   1  16    36059.53    37722.91    643.62 o 
  -6   1  16     2925.19     3009.17    218.13 o 
  -5   1  16     7914.51     8253.09    341.45 o 
  -4   1  16    10687.95    11602.48    373.70 o 
  -3   1  16      195.64      185.16    102.30 o 
  -2   1  16    44281.43    47035.72    711.96 o 
  -1   1  16    11792.31    11378.14    387.36 o 
   0   1  16     5483.35     5082.36    285.69 o 
   1   1  16       20.50       59.10    115.70 o 
   2   1  16     3783.04     3629.34    267.00 o 
   3   1  16     7412.16     7400.53    381.53 o 
   4   1  16        0.83      -34.24    169.98 o 
   5   1  16     3898.29     3904.17    419.74 o 
   6   1  16     1200.88     2211.34    467.39 o 
 -14   2  16      165.98       -8.54    184.44 o 
 -13   2  16     2128.26     2004.89    322.55 o 
 -12   2  16      360.47      146.60    169.16 o 
 -11   2  16        3.57       77.58    125.00 o 
 -10   2  16     3457.94     3000.71    258.37 o 
  -9   2  16    18875.06    20556.04    484.30 o 
  -8   2  16     5155.39     5586.13    285.96 o 
  -7   2  16     1590.41     1542.15    162.17 o 
  -6   2  16    13018.47    14144.08    484.23 o 
  -5   2  16      686.78      642.48    120.77 o 
  -4   2  16       22.29        9.49     94.75 o 
  -3   2  16    21444.77    22948.58    495.59 o 
  -2   2  16     2260.79     2478.57    265.37 o 
  -1   2  16     7977.14     8791.27    370.01 o 
   0   2  16     9731.74    10932.89    431.86 o 
   1   2  16     3529.72     3159.14    243.46 o 
   2   2  16      201.25      151.08    139.25 o 
   3   2  16       47.05      143.77    167.22 o 
   4   2  16       57.48      215.41    197.79 o 
   5   2  16      661.94      406.82    306.76 o 
   6   2  16     7626.35     8865.89    807.95 o 
 -14   3  16     2944.73     2954.04    335.00 o 
 -13   3  16     1173.07     1305.03    231.11 o 
 -12   3  16      142.85       67.67    147.75 o 
 -11   3  16       39.46      -59.30    131.94 o 
 -10   3  16     8575.66     9309.56    522.50 o 
  -9   3  16     1047.73      556.86    152.22 o 
  -8   3  16    16535.18    17445.62    549.47 o 
  -7   3  16     9747.97    10873.01    452.88 o 
  -6   3  16     2535.24     2589.14    186.63 o 
  -5   3  16      164.04      197.14     99.27 o 
  -4   3  16      879.21     1051.03    168.22 o 
  -3   3  16     2834.76     2625.09    208.05 o 
  -2   3  16     8718.40     9155.59    369.34 o 
  -1   3  16     8287.45     8290.24    360.29 o 
   0   3  16       40.61      182.03    122.83 o 
   1   3  16    12631.89    13407.94    616.95 o 
   2   3  16      483.55      299.03    152.82 o 
   3   3  16       28.98      -92.97    154.46 o 
   4   3  16     1826.00     1407.88    256.31 o 
   5   3  16     1929.52     2101.72    313.46 o 
 -14   4  16      236.89      200.57    199.40 o 
 -13   4  16      126.53      135.36    178.04 o 
 -12   4  16      486.21      324.41    169.55 o 
 -11   4  16     5027.57     4567.55    341.01 o 
 -10   4  16      362.12      254.63    137.49 o 
  -9   4  16    14984.58    15564.54    519.42 o 
  -8   4  16     2105.32     1727.91    198.16 o 
  -7   4  16    14901.20    15273.24    510.24 o 
  -6   4  16      644.48      329.95    120.08 o 
  -5   4  16      826.65      539.05    139.17 o 
  -4   4  16     6796.24     6689.21    343.76 o 
  -3   4  16       64.85       -6.52    145.65 o 
  -2   4  16      237.84      121.92    101.61 o 
  -1   4  16       64.64     -122.45    122.45 o 
   0   4  16    22407.45    22494.10    549.01 o 
   1   4  16     1517.39     1324.09    200.26 o 
   2   4  16     6663.75     6801.53    416.27 o 
   3   4  16     1075.91      972.50    272.92 o 
   4   4  16     3246.71     2787.87    425.50 o 
   5   4  16     7372.12     8469.87    635.65 o 
 -13   5  16     1369.51     1330.47    244.19 o 
 -12   5  16     1709.96     1374.33    231.08 o 
 -11   5  16     4056.21     4023.34    433.78 o 
 -10   5  16    13006.59    13505.87    541.08 o 
  -9   5  16     5219.80     5125.65    319.75 o 
  -8   5  16    23547.29    25352.49    647.74 o 
  -7   5  16     2261.12     2135.00    228.32 o 
  -6   5  16     5605.07     5061.44    303.02 o 
  -5   5  16     3553.10     3382.85    284.09 o 
  -4   5  16       20.18       42.39    113.49 o 
  -3   5  16     1774.79     1831.03    265.89 o 
  -2   5  16      180.92      140.40    117.81 o 
  -1   5  16     6961.83     7108.36    418.92 o 
   0   5  16     2534.32     2465.12    245.01 o 
   1   5  16    12210.22    11441.08    585.20 o 
   2   5  16      877.98      789.71    254.57 o 
   3   5  16     9122.50     9498.93    572.28 o 
   4   5  16     7760.70     9033.11    595.74 o 
   5   5  16       95.80      -53.74    224.52 o 
 -13   6  16      830.57     1235.10    264.29 o 
 -12   6  16      983.37      642.16    292.21 o 
 -11   6  16    13642.68    14572.81    682.88 o 
 -10   6  16     3074.22     2326.54    292.87 o 
  -9   6  16     9939.63    10280.05    518.84 o 
  -8   6  16      544.32      583.91    139.88 o 
  -7   6  16     5740.76     5601.65    315.34 o 
  -6   6  16     2333.64     2296.65    276.13 o 
  -5   6  16     2010.55     1606.06    216.71 o 
  -4   6  16      683.00      472.33    157.14 o 
  -3   6  16     1351.01     1423.25    199.95 o 
  -2   6  16     1160.60     1019.11    188.41 o 
  -1   6  16      385.07      554.22    153.68 o 
   0   6  16    13831.61    14386.08    596.64 o 
   1   6  16      456.86      649.84    204.22 o 
   2   6  16     9916.58    10095.46    574.24 o 
   3   6  16     1555.43     1243.60    261.38 o 
   4   6  16     1124.28      885.32    244.30 o 
 -12   7  16     6752.10     6591.62    467.38 o 
 -11   7  16     1462.21     1184.01    237.24 o 
 -10   7  16     9889.48     9881.50    547.20 o 
  -9   7  16      462.06      381.43    174.86 o 
  -8   7  16     2003.41     2177.90    300.79 o 
  -7   7  16     1560.14     1389.42    195.28 o 
  -6   7  16     3785.95     4036.63    404.23 o 
  -5   7  16       21.92      -84.68    167.24 o 
  -4   7  16      134.57     -123.03    128.81 o 
  -3   7  16     3940.63     3769.46    295.38 o 
  -2   7  16       54.67        6.31    143.60 o 
  -1   7  16      427.16      446.31    173.66 o 
   0   7  16     1208.81      791.96    197.13 o 
   1   7  16     3305.26     3791.79    360.09 o 
   2   7  16     1531.88     1511.45    272.40 o 
   3   7  16     2282.94     2248.09    313.80 o 
   4   7  16      115.43      -85.23    199.75 o 
 -12   8  16      281.53      108.43    191.92 o 
 -11   8  16     7137.05     6738.05    516.10 o 
 -10   8  16      314.63      279.56    217.38 o 
  -9   8  16      182.21       -5.41    157.12 o 
  -8   8  16      186.09      224.36    163.73 o 
  -7   8  16       43.87      -63.25    145.82 o 
  -6   8  16        6.71       57.84    158.18 o 
  -5   8  16     2987.67     2568.59    336.45 o 
  -4   8  16     3341.13     3063.56    298.92 o 
  -3   8  16        0.53      217.68    163.26 o 
  -2   8  16     3756.34     3614.30    381.22 o 
  -1   8  16     1169.75     1172.72    210.27 o 
   0   8  16      283.04       10.62    160.46 o 
   1   8  16     6640.57     8243.54    528.72 o 
   2   8  16      463.44      634.97    217.84 o 
   3   8  16        1.04       53.56    193.63 o 
 -11   9  16       17.23       97.26    197.70 o 
 -10   9  16       22.13      273.89    179.37 o 
  -9   9  16      196.68      317.27    172.96 o 
  -8   9  16     3468.99     3045.00    330.56 o 
  -7   9  16     1474.90     1917.57    258.85 o 
  -6   9  16      194.12      454.42    182.67 o 
  -5   9  16     5595.65     5759.58    455.43 o 
  -4   9  16     2971.73     2790.83    291.63 o 
  -3   9  16     9844.85    10286.19    529.44 o 
  -2   9  16     2568.45     2402.79    277.49 o 
  -1   9  16      994.36      905.29    188.48 o 
   0   9  16     6891.82     7510.18    560.93 o 
   1   9  16      717.74      835.56    198.45 o 
   2   9  16      222.04      246.07    211.86 o 
 -10  10  16      191.11      129.80    204.26 o 
  -9  10  16     5334.80     5675.60    450.26 o 
  -8  10  16       12.90      112.76    168.53 o 
  -7  10  16     1319.77     1053.03    238.96 o 
  -6  10  16      404.62      206.20    170.89 o 
  -5  10  16     5845.29     5840.66    403.92 o 
  -4  10  16     9955.16     9227.20    541.58 o 
  -3  10  16     2950.22     2634.72    285.87 o 
  -2  10  16      141.52       61.45    164.96 o 
  -1  10  16     1138.95     1208.92    222.40 o 
   0  10  16     4321.58     4827.73    372.46 o 
   1  10  16     4618.24     4026.06    365.26 o 
  -8  11  16     5931.89     6320.53    421.79 o 
  -7  11  16        2.61      129.33    185.00 o 
  -6  11  16     1158.65      862.22    209.35 o 
  -5  11  16     2366.50     2269.88    275.30 o 
  -4  11  16     6725.80     6501.54    425.82 o 
  -3  11  16     6492.31     7410.24    576.49 o 
  -2  11  16      112.30      161.73    182.00 o 
  -1  11  16     4321.02     4418.46    357.44 o 
   0  11  16     3284.84     3368.15    339.99 o 
  -5  12  16     4794.46     5397.81    395.81 o 
  -4  12  16     2389.26     2664.97    293.98 o 
  -3  12  16      198.88      333.65    183.68 o 
 -14   1  17       94.36       58.18    198.05 o 
 -13   1  17     1647.02     1359.63    243.87 o 
 -12   1  17      260.66      334.65    158.44 o 
 -11   1  17      248.20      -26.82    137.87 o 
 -10   1  17      544.72      346.36    132.04 o 
  -9   1  17      816.47      799.35    146.82 o 
  -8   1  17      404.79      399.76    130.53 o 
  -7   1  17      953.24      754.70    147.51 o 
  -6   1  17      135.69      181.30    116.22 o 
  -5   1  17      597.86      648.47    167.47 o 
  -4   1  17     3999.04     3798.33    241.76 o 
  -3   1  17      362.33      237.33    111.18 o 
  -2   1  17      660.42      667.93    140.05 o 
  -1   1  17     2029.36     2290.95    283.80 o 
   0   1  17      153.39       60.87    127.78 o 
   1   1  17      568.69      421.05    171.57 o 
   2   1  17      647.07      621.76    243.90 o 
   3   1  17     1022.55      714.03    214.88 o 
   4   1  17      174.83      230.77    243.85 o 
 -14   2  17     2400.17     2453.10    314.42 o 
 -13   2  17     1187.07      813.13    212.76 o 
 -12   2  17     3272.77     3400.35    299.73 o 
 -11   2  17       27.20      172.83    148.98 o 
 -10   2  17     3509.49     3167.89    286.18 o 
  -9   2  17     1377.16     1304.69    206.56 o 
  -8   2  17     8083.88     8290.21    390.50 o 
  -7   2  17      541.78      345.51    122.18 o 
  -6   2  17       39.08       20.07     99.47 o 
  -5   2  17    25438.73    26590.38    821.30 o 
  -4   2  17     1231.73     1008.63    152.94 o 
  -3   2  17     1312.04     1409.57    175.81 o 
  -2   2  17     1317.58     1164.28    165.17 o 
  -1   2  17      288.99      116.50    130.09 o 
   0   2  17     7692.64     8092.63    394.98 o 
   1   2  17      191.19      103.80    135.14 o 
   2   2  17       87.32       67.12    161.67 o 
   3   2  17     1409.26     1033.35    312.97 o 
   4   2  17     3938.49     3773.05    429.55 o 
 -13   3  17     8245.44     8315.96    503.96 o 
 -12   3  17       10.08      -28.65    149.67 o 
 -11   3  17      309.57      -13.89    133.74 o 
 -10   3  17       22.18       13.28    142.24 o 
  -9   3  17     8940.01     9333.20    462.15 o 
  -8   3  17     1373.15     1137.23    176.48 o 
  -7   3  17      334.62      297.60    137.72 o 
  -6   3  17    10480.20    10642.34    524.54 o 
  -5   3  17        1.50       11.85    103.94 o 
  -4   3  17    24216.35    23055.56    663.37 o 
  -3   3  17      915.92      445.28    133.12 o 
  -2   3  17       93.99      176.89    121.73 o 
  -1   3  17    13292.46    13990.79    465.83 o 
   0   3  17      745.58      607.81    160.16 o 
   1   3  17     4478.10     4415.88    322.92 o 
   2   3  17       57.70      -69.68    156.22 o 
   3   3  17     5849.17     6239.01    476.75 o 
   4   3  17     3043.70     2355.78    321.98 o 
 -13   4  17       23.59      102.47    182.60 o 
 -12   4  17     3338.96     3465.20    310.77 o 
 -11   4  17      301.28      506.83    179.33 o 
 -10   4  17     2896.77     2413.20    243.64 o 
  -9   4  17     1142.01      911.62    169.96 o 
  -8   4  17     5420.56     5420.25    333.32 o 
  -7   4  17      152.38      -81.06    120.65 o 
  -6   4  17      942.10      575.32    138.79 o 
  -5   4  17    20067.27    21368.29    561.30 o 
  -4   4  17     1418.63     1450.84    181.43 o 
  -3   4  17     3546.29     3067.45    280.46 o 
  -2   4  17       12.36      268.87    124.69 o 
  -1   4  17      829.60      471.95    158.56 o 
   0   4  17     9176.75    10810.14    539.30 o 
   1   4  17      489.16      401.88    180.16 o 
   2   4  17      470.84      323.58    204.47 o 
   3   4  17       21.89      244.52    230.98 o 
   4   4  17     7394.79     7035.00    572.69 o 
 -13   5  17     2849.99     3560.37    349.71 o 
 -12   5  17     2043.67     1690.01    263.38 o 
 -11   5  17       82.58      150.52    167.65 o 
 -10   5  17     3661.73     3689.35    313.04 o 
  -9   5  17     4745.97     4468.32    307.04 o 
  -8   5  17      423.34      221.42    137.70 o 
  -7   5  17     3256.90     3533.27    258.51 o 
  -6   5  17     3824.53     3928.19    314.28 o 
  -5   5  17       37.70       53.48    123.30 o 
  -4   5  17    11206.74    10511.65    432.05 o 
  -3   5  17     5104.19     5457.45    361.07 o 
  -2   5  17     1933.36     1839.69    334.12 o 
  -1   5  17     2068.13     1435.98    214.61 o 
   0   5  17       92.47     -159.77    159.77 o 
   1   5  17      324.23      601.00    216.39 o 
   2   5  17     5197.88     5022.12    429.10 o 
   3   5  17     7704.89     7170.60    567.36 o 
 -12   6  17     2436.88     2560.09    347.88 o 
 -11   6  17    10950.80    12633.29    698.29 o 
 -10   6  17     1226.26      994.26    220.87 o 
  -9   6  17       32.34      -65.54    155.49 o 
  -8   6  17        9.60      159.63    166.36 o 
  -7   6  17        7.88       49.55    141.33 o 
  -6   6  17     6242.19     6753.36    398.47 o 
  -5   6  17     5931.08     5819.03    373.68 o 
  -4   6  17     3217.41     3449.35    288.15 o 
  -3   6  17      130.97      -84.48    137.19 o 
  -2   6  17     6114.89     5837.38    443.11 o 
  -1   6  17     3451.82     2589.72    272.94 o 
   0   6  17        1.31     -164.01    164.01 o 
   1   6  17    10583.86    10957.39    613.24 o 
   2   6  17     3894.08     3811.10    380.67 o 
   3   6  17     4635.78     3814.32    475.49 o 
 -12   7  17     7295.92     6590.80    513.83 o 
 -11   7  17      495.43      216.41    214.93 o 
 -10   7  17    11954.37    12022.37    617.17 o 
  -9   7  17      194.24      161.97    187.68 o 
  -8   7  17      944.69      838.86    202.59 o 
  -7   7  17     7235.53     7177.47    526.02 o 
  -6   7  17     1435.95     1130.86    198.30 o 
  -5   7  17     1537.12     1381.74    265.96 o 
  -4   7  17      557.92      501.72    164.84 o 
  -3   7  17     9675.35    10970.42    512.87 o 
  -2   7  17     1888.67     1741.47    254.56 o 
  -1   7  17     2623.64     2149.39    273.80 o 
   0   7  17      436.26      146.52    181.51 o 
   1   7  17     1096.13      820.74    222.27 o 
   2   7  17    10928.39    11813.47    650.41 o 
 -11   8  17    12850.51    15083.16    763.37 o 
 -10   8  17       32.13      -29.27    194.99 o 
  -9   8  17     4266.79     4025.11    363.33 o 
  -8   8  17     3589.59     3408.19    338.76 o 
  -7   8  17       19.15      117.73    169.63 o 
  -6   8  17     2724.45     3021.80    310.74 o 
  -5   8  17      295.17      306.34    171.14 o 
  -4   8  17     2472.56     2415.12    276.99 o 
  -3   8  17       81.09       61.68    157.43 o 
  -2   8  17    11941.65    12984.41    598.40 o 
  -1   8  17      212.06     -156.03    156.03 o 
   0   8  17      587.90      400.06    190.84 o 
   1   8  17    11784.84    11662.74    632.94 o 
   2   8  17     2706.70     2253.37    318.76 o 
 -10   9  17     6567.84     6430.03    530.46 o 
  -9   9  17      430.35      448.73    189.90 o 
  -8   9  17      438.39      187.50    240.67 o 
  -7   9  17     3946.51     4196.89    357.18 o 
  -6   9  17      905.75      322.81    189.74 o 
  -5   9  17       76.44      143.73    176.99 o 
  -4   9  17        1.70       63.58    166.86 o 
  -3   9  17     7463.80     8561.25    498.12 o 
  -2   9  17      180.63      290.98    175.51 o 
  -1   9  17     2622.61     2538.40    297.57 o 
   0   9  17     3003.31     2962.38    308.23 o 
  -8  10  17      711.37      252.83    201.77 o 
  -7  10  17      140.13     -129.24    160.39 o 
  -6  10  17      606.82      594.87    216.23 o 
  -5  10  17     1552.32      890.48    225.66 o 
  -4  10  17     3641.14     3963.49    364.05 o 
  -3  10  17      855.09     1035.69    235.59 o 
  -2  10  17     1900.48     1860.89    253.18 o 
  -1  10  17     2426.63     2031.98    269.97 o 
  -5  11  17     2590.92     2616.58    292.99 o 
  -4  11  17     1433.29     1264.57    238.34 o 
 -13   0  18     5708.85     6011.46    982.99 o 
 -12   0  18     7695.51     8848.50    979.46 o 
 -11   0  18      109.52      278.28    237.25 o 
 -10   0  18      632.35      494.99    255.19 o 
  -9   0  18     5217.85     5121.44    419.73 o 
  -8   0  18     1989.22     2276.01    321.78 o 
  -7   0  18    18995.09    18832.98    950.61 o 
  -6   0  18      285.22      544.59    208.25 o 
  -5   0  18     5571.52     5345.68    448.25 o 
  -4   0  18     2742.37     2371.22    314.42 o 
  -3   0  18      143.16      438.12    198.01 o 
  -2   0  18     8906.87     8967.80    908.16 o 
  -1   0  18     7891.12     8154.03    950.65 o 
   0   0  18     3184.83     2925.99    385.18 o 
   1   0  18      933.00      854.60    369.66 o 
   2   0  18     6579.40     6724.27    587.12 o 
   3   0  18        6.90      187.16    293.80 o 
 -13   1  18      644.70      624.11    228.53 o 
 -12   1  18     2294.67     2094.30    283.38 o 
 -11   1  18     2557.35     2413.28    266.06 o 
 -10   1  18     1394.77     1121.52    187.94 o 
  -9   1  18     2070.32     1864.83    194.30 o 
  -8   1  18    16684.21    16863.13    534.32 o 
  -7   1  18        2.36      581.61    151.56 o 
  -6   1  18    14683.44    15247.27    499.24 o 
  -5   1  18        0.13      209.06    139.13 o 
  -4   1  18      207.72      124.93    140.30 o 
  -3   1  18     5729.97     4937.63    369.42 o 
  -2   1  18     2267.90     2334.07    243.38 o 
  -1   1  18        0.56       31.90    154.90 o 
   0   1  18     2540.09     2392.66    274.14 o 
   1   1  18     6493.11     7062.72    535.66 o 
   2   1  18     3532.92     3316.67    360.95 o 
   3   1  18      255.85      137.50    208.45 o 
 -13   2  18     6500.91     6642.80    448.53 o 
 -12   2  18     4109.70     4092.64    341.46 o 
 -11   2  18      876.08      825.98    198.63 o 
 -10   2  18       87.61      154.72    158.07 o 
  -9   2  18     4797.41     4577.71    341.56 o 
  -8   2  18      484.16      793.23    179.97 o 
  -7   2  18    18664.16    18907.30    564.82 o 
  -6   2  18     2100.69     2130.92    211.32 o 
  -5   2  18     3154.14     3149.10    246.72 o 
  -4   2  18      450.49      348.61    132.74 o 
  -3   2  18     4040.25     4228.86    280.66 o 
  -2   2  18     2327.68     2317.88    217.50 o 
  -1   2  18     6088.01     5422.99    332.23 o 
   0   2  18     4819.35     5161.32    381.70 o 
   1   2  18       13.65       98.33    264.37 o 
   2   2  18     1246.01      705.80    239.36 o 
   3   2  18        4.94      366.14    224.02 o 
 -13   3  18      534.85      754.44    211.38 o 
 -12   3  18     7091.67     7688.86    492.84 o 
 -11   3  18        3.27     -148.11    148.11 o 
 -10   3  18      149.92      -56.80    148.83 o 
  -9   3  18     2430.76     2241.57    257.03 o 
  -8   3  18     3694.26     3841.58    317.21 o 
  -7   3  18      167.79       34.85    131.49 o 
  -6   3  18     3574.57     3975.48    377.58 o 
  -5   3  18      380.13      238.34    137.29 o 
  -4   3  18       43.57       34.68    123.60 o 
  -3   3  18      789.78      827.16    169.60 o 
  -2   3  18     5001.61     4811.76    305.82 o 
  -1   3  18     2180.73     1909.52    220.41 o 
   0   3  18     3897.74     3989.84    322.15 o 
   1   3  18     4565.59     3978.85    342.49 o 
   2   3  18      184.49      313.04    233.59 o 
   3   3  18       87.61     -242.89    256.03 o 
 -12   4  18     1074.31      812.87    196.09 o 
 -11   4  18     1472.95      922.51    216.87 o 
 -10   4  18      428.97      541.69    165.97 o 
  -9   4  18       51.31       37.59    149.14 o 
  -8   4  18     1683.93     1653.95    211.16 o 
  -7   4  18      934.15      732.63    165.81 o 
  -6   4  18      478.57      452.39    152.23 o 
  -5   4  18      207.98      169.39    137.28 o 
  -4   4  18     2455.05     2140.15    225.12 o 
  -3   4  18     2350.39     2295.13    238.45 o 
  -2   4  18      908.78      592.55    200.73 o 
  -1   4  18     8975.79     9910.16    501.92 o 
   0   4  18     2089.43     1803.62    258.64 o 
   1   4  18     3351.71     3107.06    329.73 o 
   2   4  18        2.79      150.02    230.89 o 
 -12   5  18     7326.31     6189.33    453.41 o 
 -11   5  18     2258.19     1836.37    278.43 o 
 -10   5  18       30.54      -28.68    163.21 o 
  -9   5  18     2093.40     2174.93    250.75 o 
  -8   5  18      587.29      646.32    167.85 o 
  -7   5  18      105.05       90.48    137.34 o 
  -6   5  18        2.13     -126.39    126.39 o 
  -5   5  18     1560.79     1833.74    234.24 o 
  -4   5  18     1085.73      740.19    190.50 o 
  -3   5  18     1703.48     1731.64    353.68 o 
  -2   5  18     4208.71     4330.82    340.03 o 
  -1   5  18     2372.37     2572.85    294.98 o 
   0   5  18     3476.20     3293.77    323.67 o 
   1   5  18       53.42     -188.76    188.76 o 
   2   5  18     3296.19     2936.22    388.93 o 
 -11   6  18     2499.90     1515.99    290.01 o 
 -10   6  18       74.91      142.57    216.46 o 
  -9   6  18        9.29      -12.46    166.78 o 
  -8   6  18      111.78      102.52    173.12 o 
  -7   6  18      233.09      375.33    170.51 o 
  -6   6  18        7.86      144.13    151.01 o 
  -5   6  18      863.64      701.27    185.81 o 
  -4   6  18     2029.66     1985.55    245.01 o 
  -3   6  18     5097.67     5356.65    378.13 o 
  -2   6  18     6461.51     7016.41    439.49 o 
  -1   6  18     3765.43     4295.54    365.53 o 
   0   6  18        6.88       23.21    181.77 o 
   1   6  18     4082.40     4259.00    406.36 o 
 -10   7  18     2570.36     2411.13    334.28 o 
  -9   7  18       78.93     -170.89    185.66 o 
  -8   7  18      742.20      285.39    178.01 o 
  -7   7  18        9.36      113.32    171.66 o 
  -6   7  18       27.72      122.20    153.87 o 
  -5   7  18        9.83      -38.73    155.94 o 
  -4   7  18     6563.78     6045.71    394.91 o 
  -3   7  18     4303.16     4788.22    365.95 o 
  -2   7  18     2357.84     2023.76    273.45 o 
  -1   7  18      311.89      267.33    189.43 o 
   0   7  18      472.16      748.17    226.69 o 
   1   7  18      562.96      760.36    216.41 o 
  -9   8  18      166.79      672.92    205.69 o 
  -8   8  18      860.67      487.57    201.70 o 
  -7   8  18      405.87      330.08    182.78 o 
  -6   8  18     2706.20     2613.11    313.24 o 
  -5   8  18     2479.18     1906.88    271.24 o 
  -4   8  18       24.21      217.22    181.96 o 
  -3   8  18     4135.12     4938.72    397.75 o 
  -2   8  18     2960.05     3048.42    320.70 o 
  -1   8  18        1.68     -115.82    171.44 o 
   0   8  18     1185.89      547.45    212.82 o 
  -8   9  18       26.46     -158.12    171.00 o 
  -7   9  18      973.56      839.56    224.22 o 
  -6   9  18      175.34      101.07    173.64 o 
  -5   9  18     4559.82     3977.16    371.95 o 
  -4   9  18     8241.70     8227.55    507.62 o 
  -3   9  18      945.05      930.77    227.65 o 
  -2   9  18      219.35      215.18    191.95 o 
 -12   1  19     1210.03     1356.35    271.11 o 
 -11   1  19      143.37      -16.39    167.16 o 
 -10   1  19     4773.19     4566.23    352.71 o 
  -9   1  19      430.78      757.85    183.57 o 
  -8   1  19        2.90       75.75    133.35 o 
  -7   1  19     1592.11     1405.74    190.68 o 
  -6   1  19      706.12      727.51    175.93 o 
  -5   1  19     2287.80     2031.30    231.15 o 
  -4   1  19       23.13      -68.23    142.17 o 
  -3   1  19       70.39      -31.05    165.72 o 
  -2   1  19      855.89      851.79    209.02 o 
  -1   1  19     1933.06     1253.50    229.44 o 
   0   1  19        4.38     -101.87    176.37 o 
   1   1  19      336.13      337.35    221.45 o 
   2   1  19     1305.34      823.03    256.34 o 
 -12   2  19        6.21     -171.50    171.50 o 
 -11   2  19     7459.91     7378.80    450.39 o 
 -10   2  19      365.76      277.29    176.88 o 
  -9   2  19    11718.11    13333.04    578.77 o 
  -8   2  19       42.91       91.87    152.60 o 
  -7   2  19       14.13      -68.68    144.62 o 
  -6   2  19     5517.16     5430.66    414.13 o 
  -5   2  19      535.94      391.11    160.25 o 
  -4   2  19     1054.36      708.72    208.56 o 
  -3   2  19        4.11      -65.04    139.17 o 
  -2   2  19     4865.81     4938.47    343.11 o 
  -1   2  19      731.04      638.00    203.35 o 
   0   2  19      501.04      392.93    247.69 o 
   1   2  19      109.46      173.38    209.94 o 
 -12   3  19      962.15      661.18    237.47 o 
 -11   3  19      648.62      726.18    214.86 o 
 -10   3  19    20007.64    20744.19    775.45 o 
  -9   3  19       42.50       63.06    161.01 o 
  -8   3  19     1747.90     1648.51    232.29 o 
  -7   3  19     2391.10     2327.71    257.53 o 
  -6   3  19      956.35     1034.48    200.40 o 
  -5   3  19     5039.99     5289.52    362.91 o 
  -4   3  19      126.24       93.80    146.69 o 
  -3   3  19      311.92      290.40    168.42 o 
  -2   3  19        7.70       47.15    163.07 o 
  -1   3  19     5153.13     4622.97    419.12 o 
   0   3  19     1487.37     1165.96    329.89 o 
   1   3  19      223.18       26.49    225.04 o 
 -11   4  19     9435.21     8273.09    520.34 o 
 -10   4  19      455.12      621.26    215.22 o 
  -9   4  19     9639.90    10468.04    524.13 o 
  -8   4  19      153.75      178.40    169.64 o 
  -7   4  19       13.03      132.81    157.20 o 
  -6   4  19     6839.25     7225.93    397.85 o 
  -5   4  19        2.30       89.52    145.87 o 
  -4   4  19      787.94      980.69    186.65 o 
  -3   4  19     1520.39     1134.15    216.94 o 
  -2   4  19     4325.98     4652.00    358.93 o 
  -1   4  19      654.96      661.17    248.30 o 
   0   4  19      148.70      -63.66    175.72 o 
   1   4  19      343.81     -166.61    220.95 o 
 -11   5  19     6259.79     5705.21    734.89 o 
 -10   5  19    11125.22    11269.64    781.59 o 
  -9   5  19     1058.06      726.60    228.87 o 
  -8   5  19      517.13      351.02    244.69 o 
  -7   5  19      125.35      119.41    163.24 o 
  -6   5  19      643.46      544.28    190.90 o 
  -5   5  19     2562.13     2529.46    275.07 o 
  -4   5  19     6771.21     6239.02    412.57 o 
  -3   5  19      456.03      427.73    184.49 o 
  -2   5  19      160.08      439.41    181.70 o 
  -1   5  19     2630.27     2543.82    313.43 o 
   0   5  19      247.12      -84.38    201.06 o 
 -10   6  19      304.58       65.94    264.23 o 
  -9   6  19     5437.78     4610.69    478.91 o 
  -8   6  19     5224.21     4905.93    440.65 o 
  -7   6  19      232.77      100.29    177.09 o 
  -6   6  19      959.66     1041.84    250.90 o 
  -5   6  19     2431.80     2103.00    271.28 o 
  -4   6  19      461.61      370.56    177.18 o 
  -3   6  19     9816.02    10128.01    524.62 o 
  -2   6  19     2117.13     2022.61    260.42 o 
  -1   6  19      189.55      106.14    190.63 o 
  -9   7  19     1840.62     1246.00    280.19 o 
  -8   7  19      132.33      132.63    198.92 o 
  -7   7  19     4025.34     4093.51    374.61 o 
  -6   7  19       66.63      189.16    186.41 o 
  -5   7  19       15.37       77.25    167.37 o 
  -4   7  19    14485.95    15482.51    634.75 o 
  -3   7  19      773.43      870.50    214.89 o 
  -2   7  19     5793.03     6425.48    466.71 o 
  -7   8  19      391.51      582.24    192.79 o 
  -6   8  19      974.05      902.01    230.50 o 
  -5   8  19     4925.82     4207.42    369.67 o 
  -4   8  19       26.37        6.92    184.96 o 
  -3   8  19    10338.34     9751.70    562.99 o 
 -11   0  20    13488.30    13359.59   1773.38 o 
 -10   0  20     5334.87     5227.13    667.91 o 
  -9   0  20     1961.99     1736.52    403.98 o 
  -8   0  20    39216.18    40642.53   1465.16 o 
  -7   0  20      353.29      476.17    315.74 o 
  -6   0  20     4596.18     5044.33    526.02 o 
  -5   0  20      587.97      347.49    270.80 o 
  -4   0  20     8306.04     9416.54    922.37 o 
  -3   0  20     3619.40     2764.87    468.86 o 
  -2   0  20      364.33      -81.39    271.05 o 
  -1   0  20     9393.90     8281.61    781.10 o 
   0   0  20      194.21      252.53    311.00 o 
 -11   1  20      195.35      454.70    221.42 o 
 -10   1  20      197.81     -175.18    175.18 o 
  -9   1  20    14802.76    14110.47    649.53 o 
  -8   1  20        1.92      123.09    193.68 o 
  -7   1  20    17336.16    18582.08    772.05 o 
  -6   1  20     3156.88     3296.79    315.60 o 
  -5   1  20     3162.81     2324.78    281.44 o 
  -4   1  20      256.10     -172.70    172.70 o 
  -3   1  20     6726.30     5614.86    434.93 o 
  -2   1  20      459.14      208.26    212.29 o 
  -1   1  20      132.03      326.01    247.83 o 
   0   1  20    17274.27    17921.78    774.97 o 
 -10   2  20      917.73     1228.04    226.27 o 
  -9   2  20     1113.26     1326.86    266.76 o 
  -8   2  20    13745.93    15254.71    623.92 o 
  -7   2  20     4288.97     4462.88    353.89 o 
  -6   2  20      636.49      483.04    176.53 o 
  -5   2  20     7477.24     7518.48    496.98 o 
  -4   2  20     2777.54     2723.49    346.06 o 
  -3   2  20       46.15      169.03    189.34 o 
  -2   2  20      107.35      238.39    221.72 o 
  -1   2  20     3725.41     3763.17    457.48 o 
 -10   3  20      889.18      730.27    216.27 o 
  -9   3  20       85.43       60.11    183.14 o 
  -8   3  20      478.81      193.37    186.02 o 
  -7   3  20     5140.34     5446.22    394.06 o 
  -6   3  20    14304.52    13899.83    867.94 o 
  -5   3  20      465.07      452.11    185.84 o 
  -4   3  20     5030.90     5005.93    478.67 o 
  -3   3  20       56.79       34.74    159.07 o 
  -2   3  20     1247.60      939.04    276.71 o 
  -1   3  20     2545.66     2176.25    516.41 o 
  -9   4  20       38.18      -68.29    173.53 o 
  -8   4  20      243.41      201.59    188.22 o 
  -7   4  20     8368.56     8221.77    504.13 o 
  -6   4  20       77.98      169.75    186.27 o 
  -5   4  20    11545.89    12325.70    618.71 o 
  -4   4  20      745.43      282.03    203.02 o 
  -3   4  20     3341.70     3044.13    336.27 o 
  -2   4  20     3305.38     3418.50    351.32 o 
  -9   5  20     1020.46      713.57    242.33 o 
  -8   5  20     1512.77      905.92    278.12 o 
  -7   5  20      275.98      273.42    217.36 o 
  -6   5  20    16058.85    17172.82    718.09 o 
  -5   5  20     1124.49     1020.88    232.68 o 
  -4   5  20     9695.00    10170.64    581.37 o 
  -3   5  20     3732.82     3278.63    345.57 o 
  -2   5  20      698.89      565.43    215.75 o 
  -7   6  20     4484.94     4653.78    439.17 o 
  -6   6  20      773.98      567.60    240.15 o 
  -5   6  20    11391.70    10861.90    550.97 o 
  -4   6  20     2629.78     2882.98    295.77 o 
  -8   1  21      829.85     1051.24    245.97 o 
  -7   1  21      197.28      106.45    194.21 o 
  -6   1  21     2024.40     1119.78    296.49 o 
  -5   1  21        3.96     -188.34    207.76 o 
  -4   1  21        9.42       -5.78    212.83 o 
  -3   1  21      427.98      344.49    246.76 o 
  -8   2  21        1.74     -187.29    187.29 o 
  -7   2  21     5558.08     5470.40    431.16 o 
  -6   2  21     3520.00     3004.15    348.56 o 
  -5   2  21     3001.55     3211.17    338.02 o 
  -4   2  21     1365.07     1564.45    299.28 o 
  -7   3  21     3331.19     3182.42    328.08 o 
  -6   3  21     6295.76     6530.33    462.40 o 
  -5   3  21      877.04     1381.17    278.43 o 
                                                 
